# Supplementary material for: Actomyosin-driven force patterning controls endocytosis at the immune synapse
Source: Nat Commun. 2019 Jun 28;10:2870. doi: 10.1038/s41467-019-10751-7 (PMC6599028; doi:10.1038/s41467-019-10751-7)
Supplement: Supplementary file 11 — Data Source file [file 41467_2019_10751_MOESM11_ESM.xlsx]

## Sheet: Figure 1d
Figure 1d
	Time (min)	Energy (J)
		HEL		BSA
		Mean	SEM	Mean	SEM
	0	1.03121e-17	1.74307e-18	9.42877e-18	1.16949e-18
	0.0833333	2.33748e-17	3.95106e-18	2.35927e-17	2.92632e-18
	0.166667	2.59237e-17	4.3819e-18	2.8529e-17	3.53859e-18
	0.25	2.5007e-17	4.22696e-18	2.73058e-17	3.38687e-18
	0.333333	2.33215e-17	3.94205e-18	2.93065e-17	3.63502e-18
	0.416667	2.7602e-17	4.66558e-18	3.28616e-17	4.07598e-18
	0.5	2.40042e-17	4.05746e-18	3.14286e-17	3.89824e-18
	0.583333	2.31396e-17	3.9113e-18	3.27924e-17	4.06739e-18
	0.666667	2.4234e-17	4.0963e-18	3.3875e-17	4.20168e-18
	0.75	2.56255e-17	4.3315e-18	3.23412e-17	4.01143e-18
	0.833333	2.8565e-17	4.82837e-18	3.46712e-17	4.30043e-18
	0.916667	2.8102e-17	4.7501e-18	4.00315e-17	4.96529e-18
	1	2.818e-17	4.76329e-18	3.91589e-17	4.85707e-18
	1.08333	2.57479e-17	4.35218e-18	3.91936e-17	4.86137e-18
	1.16667	2.59262e-17	4.38233e-18	3.81592e-17	4.73306e-18
	1.25	2.62653e-17	4.43965e-18	4.12169e-17	5.11233e-18
	1.33333	2.60957e-17	4.41098e-18	4.59718e-17	5.70209e-18
	1.41667	2.66433e-17	4.50354e-18	4.18062e-17	5.18542e-18
	1.5	2.411e-17	4.07534e-18	4.30108e-17	5.33483e-18
	1.58333	2.33771e-17	3.95145e-18	4.40154e-17	5.45944e-18
	1.66667	2.45244e-17	4.14538e-18	4.34514e-17	5.38948e-18
	1.75	2.5472e-17	4.30556e-18	4.64481e-17	5.76118e-18
	1.83333	2.76514e-17	4.67394e-18	4.2498e-17	5.27123e-18
	1.91667	2.25724e-17	3.81543e-18	4.48072e-17	5.55766e-18
	2	2.36784e-17	4.00238e-18	4.75227e-17	5.89446e-18
	2.08333	2.58901e-17	4.37622e-18	4.49372e-17	5.57377e-18
	2.16667	2.54642e-17	4.30423e-18	4.25801e-17	5.28141e-18
	2.25	2.61976e-17	4.42821e-18	5.11474e-17	6.34405e-18
	2.33333	2.88933e-17	4.88386e-18	4.76771e-17	5.91362e-18
	2.41667	3.51781e-17	5.94618e-18	4.55916e-17	5.65494e-18
	2.5	2.93344e-17	4.95841e-18	5.4607e-17	6.77317e-18
	2.58333	2.7979e-17	4.72931e-18	5.40819e-17	6.70804e-18
	2.66667	3.02951e-17	5.12081e-18	5.08162e-17	6.30298e-18
	2.75	2.89152e-17	4.88757e-18	5.45869e-17	6.77068e-18
	2.83333	2.69963e-17	4.5632e-18	5.68478e-17	7.0511e-18
	2.91667	3.09095e-17	5.22466e-18	5.39707e-17	6.69424e-18
	3	2.91609e-17	4.92909e-18	5.47316e-17	6.78862e-18
	3.08333	2.80078e-17	4.73418e-18	5.60316e-17	6.94987e-18
	3.16667	2.54989e-17	4.3101e-18	6.10148e-17	7.56796e-18
	3.25	3.56752e-17	6.03021e-18	5.80602e-17	7.20148e-18
	3.33333	3.10019e-17	5.24029e-18	5.965e-17	7.39868e-18
	3.41667	2.7927e-17	4.72052e-18	6.35173e-17	7.87835e-18
	3.5	3.04388e-17	5.14509e-18	6.08949e-17	7.55308e-18
	3.58333	2.9156e-17	4.92827e-18	6.1063e-17	7.57394e-18
	3.66667	2.76964e-17	4.68154e-18	6.19045e-17	7.67831e-18
	3.75	2.87162e-17	4.85392e-18	5.76041e-17	7.14491e-18
	3.83333	3.05781e-17	5.16864e-18	6.36922e-17	7.90004e-18
	3.91667	2.846e-17	4.81062e-18	6.15753e-17	7.63748e-18
	4	2.64042e-17	4.46313e-18	6.57225e-17	8.15187e-18
	4.08333	2.86761e-17	4.84714e-18	6.18886e-17	7.67633e-18
	4.16667	3.16597e-17	5.35146e-18	6.27509e-17	7.7833e-18
	4.25	2.8203e-17	4.76718e-18	6.75622e-17	8.38006e-18
	4.33333	2.93036e-17	4.95322e-18	6.43429e-17	7.98075e-18
	4.41667	3.05445e-17	5.16296e-18	6.12479e-17	7.59686e-18
	4.5	3.44251e-17	5.81891e-18	6.2809e-17	7.7905e-18
	4.58333	3.04362e-17	5.14466e-18	6.28524e-17	7.79588e-18
	4.66667	3.17104e-17	5.36004e-18	6.05014e-17	7.50428e-18
	4.75	2.6341e-17	4.45245e-18	6.40403e-17	7.94322e-18
	4.83333	2.91801e-17	4.93233e-18	5.90387e-17	7.32285e-18
	4.91667	3.06339e-17	5.17807e-18	6.17071e-17	7.65382e-18
	5	2.88923e-17	4.88369e-18	6.14632e-17	7.62357e-18
	5.08333	3.36566e-17	5.689e-18	6.45455e-17	8.00588e-18
	5.16667	3.35157e-17	5.66518e-18	6.75977e-17	8.38447e-18
	5.25	3.29897e-17	5.57628e-18	6.52744e-17	8.09629e-18
	5.33333	2.77267e-17	4.68667e-18	6.65437e-17	8.25373e-18
	5.41667	2.99357e-17	5.06006e-18	6.81766e-17	8.45627e-18
	5.5	2.76667e-17	4.67653e-18	6.54949e-17	8.12365e-18
	5.58333	2.7788e-17	4.69704e-18	7.17804e-17	8.90326e-18
	5.66667	3.37872e-17	5.71108e-18	6.47463e-17	8.03079e-18
	5.75	3.01859e-17	5.10235e-18	6.99481e-17	8.67599e-18
	5.83333	2.94517e-17	4.97824e-18	7.08767e-17	8.79117e-18
	5.91667	2.7994e-17	4.73185e-18	6.76239e-17	8.38772e-18
	6	2.85526e-17	4.82626e-18	7.04997e-17	8.74442e-18
	6.08333	3.01144e-17	5.09026e-18	6.91105e-17	8.5721e-18
	6.16667	3.45695e-17	5.84331e-18	6.97997e-17	8.65759e-18
	6.25	2.97856e-17	5.03469e-18	7.31167e-17	9.06901e-18
	6.33333	3.11178e-17	5.25988e-18	7.46665e-17	9.26124e-18
	6.41667	3.06728e-17	5.18464e-18	7.13414e-17	8.84881e-18
	6.5	3.10059e-17	5.24095e-18	6.85964e-17	8.50834e-18
	6.58333	2.88896e-17	4.88323e-18	6.62745e-17	8.22034e-18
	6.66667	3.13728e-17	5.30298e-18	6.08587e-17	7.54859e-18
	6.75	3.28327e-17	5.54974e-18	5.94645e-17	7.37566e-18
	6.83333	3.19529e-17	5.40103e-18	6.20464e-17	7.69591e-18
	6.91667	3.04724e-17	5.15078e-18	6.37929e-17	7.91254e-18
	7	2.95637e-17	4.99718e-18	6.59964e-17	8.18585e-18
	7.08333	2.85504e-17	4.82589e-18	6.82171e-17	8.46129e-18
	7.16667	2.76303e-17	4.67037e-18	6.86766e-17	8.51829e-18
	7.25	3.15898e-17	5.33966e-18	6.56375e-17	8.14133e-18
	7.33333	3.16873e-17	5.35612e-18	6.773e-17	8.40088e-18
	7.41667	2.97436e-17	5.02759e-18	6.98265e-17	8.66091e-18
	7.5	3.06955e-17	5.18849e-18	6.86001e-17	8.5088e-18
	7.58333	3.41076e-17	5.76523e-18	7.19668e-17	8.92638e-18
	7.66667	3.15722e-17	5.33667e-18	7.27368e-17	9.02189e-18
	7.75	3.15605e-17	5.33469e-18	7.23699e-17	8.97638e-18
	7.83333	3.00376e-17	5.07728e-18	6.81167e-17	8.44884e-18
	7.91667	3.16466e-17	5.34925e-18	6.96753e-17	8.64215e-18
	8	3.18974e-17	5.39164e-18	7.60271e-17	9.43e-18
	8.08333	2.97325e-17	5.02571e-18	7.52392e-17	9.33228e-18
	8.16667	2.66149e-17	4.49874e-18	6.62024e-17	8.2114e-18
	8.25	3.02743e-17	5.1173e-18	6.797e-17	8.43064e-18
	8.33333	3.11605e-17	5.26708e-18	7.04945e-17	8.74376e-18
	8.41667	3.02443e-17	5.11223e-18	7.2722e-17	9.02005e-18
	8.5	3.04952e-17	5.15462e-18	7.66538e-17	9.50774e-18
	8.58333	3.29534e-17	5.57014e-18	7.15302e-17	8.87223e-18
	8.66667	3.19665e-17	5.40333e-18	7.69116e-17	9.53971e-18
	8.75	3.55228e-17	6.00445e-18	6.83983e-17	8.48377e-18
	8.83333	3.82463e-17	6.4648e-18	7.94604e-17	9.85585e-18
	8.91667	3.4841e-17	5.88921e-18	7.48846e-17	9.2883e-18
	9	3.10977e-17	5.25646e-18	7.13636e-17	8.85156e-18
	9.08333	2.86462e-17	4.8421e-18	7.05768e-17	8.75398e-18
	9.16667	3.18649e-17	5.38615e-18	7.27581e-17	9.02453e-18
	9.25	2.98558e-17	5.04655e-18	7.37407e-17	9.14641e-18
	9.33333	2.72454e-17	4.60531e-18	6.81916e-17	8.45813e-18
	9.41667	3.13121e-17	5.29272e-18	7.62276e-17	9.45487e-18
	9.5	2.78315e-17	4.70438e-18	7.91081e-17	9.81215e-18
	9.58333	3.18504e-17	5.3837e-18	7.11775e-17	8.82848e-18
	9.66667	2.85648e-17	4.82834e-18	7.53438e-17	9.34525e-18
	9.75	2.95386e-17	4.99294e-18	7.77042e-17	9.63801e-18
	9.83333	3.23822e-17	5.47359e-18	7.62278e-17	9.45489e-18
	9.91667	3.314e-17	5.60168e-18	7.72567e-17	9.58251e-18
	10	3.14565e-17	5.47587e-18	7.62501e-17	9.45767e-18
	10.0833	3.11815e-17	5.42801e-18	7.62103e-17	9.45272e-18
	10.1667	3.361e-17	5.85075e-18	7.79191e-17	9.66467e-18
	10.25	2.70446e-17	4.70785e-18	7.54453e-17	9.35784e-18
	10.3333	3.34045e-17	5.81498e-18	7.69099e-17	9.5395e-18
	10.4167	3.13969e-17	5.46551e-18	7.60655e-17	9.43477e-18
	10.5	3.26874e-17	5.69014e-18	7.13702e-17	8.85238e-18
	10.5833	3.5863e-17	6.24296e-18	6.92719e-17	8.59212e-18
	10.6667	2.993e-17	5.21014e-18	7.33853e-17	9.10232e-18
	10.75	2.94081e-17	5.1193e-18	7.50593e-17	9.30996e-18
	10.8333	3.04265e-17	5.29658e-18	6.91119e-17	8.57227e-18
	10.9167	3.32639e-17	5.79051e-18	6.98895e-17	8.66873e-18
	11	3.2618e-17	5.67807e-18	6.88369e-17	8.53817e-18
	11.0833	3.78095e-17	6.58179e-18	7.16568e-17	8.88794e-18
	11.1667	3.59589e-17	6.25964e-18	7.35065e-17	9.11736e-18
	11.25	3.14596e-17	5.47642e-18	7.82886e-17	9.7105e-18
	11.3333	2.84277e-17	4.94862e-18	7.84612e-17	9.73192e-18
	11.4167	2.74085e-17	4.7712e-18	7.59658e-17	9.4224e-18
	11.5	3.12509e-17	5.44008e-18	7.81087e-17	9.68819e-18
	11.5833	3.10102e-17	5.39818e-18	7.74467e-17	9.60608e-18
	11.6667	3.15048e-17	5.48428e-18	7.51549e-17	9.32182e-18
	11.75	2.90089e-17	5.0498e-18	7.95234e-17	9.86367e-18
	11.8333	2.5439e-17	4.42837e-18	7.91024e-17	9.81145e-18
	11.9167	2.60556e-17	4.5357e-18	7.79125e-17	9.66386e-18
	12	3.72156e-17	6.47841e-18	7.84501e-17	9.73054e-18
	12.0833	3.20919e-17	5.58649e-18	7.37522e-17	9.14784e-18
	12.1667	3.69235e-17	6.42756e-18	7.91565e-17	9.81816e-18
	12.25	3.60945e-17	6.28324e-18	7.39744e-17	9.1754e-18
	12.3333	2.86655e-17	4.99003e-18	7.74465e-17	9.60605e-18
	12.4167	3.29013e-17	5.72737e-18	7.67932e-17	9.52502e-18
	12.5	2.95932e-17	5.15152e-18	7.70844e-17	9.56115e-18
	12.5833	3.03589e-17	5.28481e-18	7.62831e-17	9.46175e-18
	12.6667	3.04932e-17	5.30818e-18	7.54629e-17	9.36002e-18
	12.75	3.13637e-17	5.45972e-18	7.291e-17	9.04337e-18
	12.8333	2.9877e-17	5.20092e-18	7.60297e-17	9.43032e-18
	12.9167	3.28746e-17	5.72273e-18	7.81856e-17	9.69774e-18
	13	3.45765e-17	6.019e-18	8.04265e-17	9.97568e-18
	13.0833	3.43561e-17	5.98063e-18	8.03497e-17	9.96615e-18
	13.1667	3.24176e-17	5.64318e-18	8.13519e-17	1.00905e-17
	13.25	3.17762e-17	5.53153e-18	7.86849e-17	9.75966e-18
	13.3333	3.07194e-17	5.34756e-18	7.77791e-17	9.64731e-18
	13.4167	3.25716e-17	5.66999e-18	8.04823e-17	9.9826e-18
	13.5	3.22383e-17	5.61197e-18	7.39673e-17	9.17451e-18
	13.5833	2.69869e-17	4.69781e-18	7.87254e-17	9.76469e-18
	13.6667	3.0173e-17	5.25245e-18	8.20564e-17	1.01778e-17
	13.75	3.15042e-17	5.48418e-18	7.73478e-17	9.59381e-18
	13.8333	3.15991e-17	5.5007e-18	7.78302e-17	9.65365e-18
	13.9167	2.98048e-17	5.18834e-18	7.54997e-17	9.36458e-18
	14	3.01678e-17	5.25153e-18	7.37916e-17	9.15272e-18
	14.0833	3.57832e-17	6.22906e-18	7.55534e-17	9.37125e-18
	14.1667	2.69015e-17	4.68296e-18	7.28002e-17	9.02975e-18
	14.25	2.98277e-17	5.19234e-18	7.30915e-17	9.06589e-18
	14.3333	2.90293e-17	5.05335e-18	7.07643e-17	8.77723e-18
	14.4167	3.12613e-17	5.4419e-18	7.35688e-17	9.12509e-18
	14.5	3.13054e-17	5.44958e-18	7.63452e-17	9.46946e-18
	14.5833	3.333e-17	5.802e-18	8.07209e-17	1.00122e-17
	14.6667	2.82315e-17	4.91447e-18	7.74702e-17	9.60899e-18
	14.75	3.09567e-17	5.38887e-18	7.37888e-17	9.15238e-18
	14.8333	2.70928e-17	4.71626e-18	7.55158e-17	9.36658e-18
	14.9167	3.37392e-17	5.87324e-18	7.40106e-17	9.17989e-18
	15	2.99602e-17	5.21541e-18	7.49838e-17	9.30059e-18
	15.0833	3.35675e-17	5.84335e-18	7.39248e-17	9.16924e-18
	15.1667	3.32975e-17	5.79635e-18	7.76291e-17	9.62871e-18
	15.25	3.05362e-17	5.31566e-18	7.64727e-17	9.48527e-18
	15.3333	3.2227e-17	5.61e-18	7.39375e-17	9.17082e-18
	15.4167	3.72237e-17	6.47982e-18	7.34726e-17	9.11315e-18
	15.5	3.13198e-17	5.45208e-18	7.40444e-17	9.18408e-18
	15.5833	2.63682e-17	4.59011e-18	7.21079e-17	8.94388e-18
	15.6667	3.30449e-17	5.75238e-18	7.31632e-17	9.07478e-18
	15.75	3.08201e-17	5.3651e-18	7.04195e-17	8.73446e-18
	15.8333	3.13529e-17	5.45783e-18	7.39573e-17	9.17327e-18
	15.9167	2.95404e-17	5.14233e-18	7.4012e-17	9.18006e-18
	16	3.37889e-17	5.8819e-18	7.50946e-17	9.31433e-18
	16.0833	3.18852e-17	5.5505e-18	8.16906e-17	1.01325e-17
	16.1667	2.95328e-17	5.141e-18	7.4095e-17	9.19035e-18
	16.25	3.28449e-17	5.71756e-18	7.86689e-17	9.75768e-18
	16.3333	2.88985e-17	5.03058e-18	7.98667e-17	9.90624e-18
	16.4167	3.25375e-17	5.66405e-18	7.60271e-17	9.43e-18
	16.5	2.89959e-17	5.04755e-18	7.83078e-17	9.71289e-18
	16.5833	2.83586e-17	4.93659e-18	7.57074e-17	9.39035e-18
	16.6667	2.80539e-17	4.88356e-18	7.93409e-17	9.84102e-18
	16.75	2.87754e-17	5.00915e-18	7.9744e-17	9.89102e-18
	16.8333	3.15446e-17	5.4912e-18	7.94003e-17	9.84839e-18
	16.9167	3.14764e-17	5.47934e-18	7.9911e-17	9.98887e-18
	17	3.29001e-17	5.72717e-18	8.11364e-17	1.01421e-17
	17.0833	3.15984e-17	5.50057e-18	7.38193e-17	9.22741e-18
	17.1667	3.1579e-17	5.4972e-18	7.86236e-17	9.82795e-18
	17.25	3.0693e-17	5.34297e-18	7.12423e-17	8.90529e-18
	17.3333	2.9782e-17	5.18439e-18	7.83232e-17	9.7904e-18
	17.4167	3.02544e-17	5.26661e-18	7.41651e-17	9.27063e-18
	17.5	2.99965e-17	5.22172e-18	7.53597e-17	9.41996e-18
	17.5833	3.31551e-17	5.77157e-18	7.53558e-17	9.41948e-18
	17.6667	3.18542e-17	5.54511e-18	7.32885e-17	9.16107e-18
	17.75	2.9524e-17	5.13947e-18	8.02276e-17	1.00285e-17
	17.8333	2.73374e-17	4.75884e-18	7.93694e-17	9.92118e-18
	17.9167	3.31837e-17	5.77655e-18	7.84714e-17	9.80892e-18
	18	3.2443e-17	5.64759e-18	7.99476e-17	9.99345e-18
	18.0833	3.68318e-17	6.41159e-18	7.99385e-17	9.99231e-18
	18.1667	3.4792e-17	6.05651e-18	7.7181e-17	9.64763e-18
	18.25	3.19662e-17	5.56461e-18	7.74902e-17	9.68628e-18
	18.3333	2.98231e-17	5.19154e-18	7.44357e-17	9.30447e-18
	18.4167	3.13571e-17	5.45856e-18	7.707e-17	9.63374e-18
	18.5	3.09791e-17	5.39276e-18	8.04041e-17	1.00505e-17
	18.5833	3.14502e-17	5.47477e-18	7.93327e-17	9.91659e-18
	18.6667	3.44516e-17	5.99725e-18	7.71674e-17	9.64592e-18
	18.75	3.21397e-17	5.5948e-18	7.44061e-17	9.30077e-18
	18.8333	3.226e-17	5.61574e-18	7.53665e-17	9.42081e-18
	18.9167	3.8436e-17	6.69085e-18	7.56178e-17	9.45222e-18
	19	3.65365e-17	6.36019e-18	7.62089e-17	9.52612e-18
	19.0833	2.6679e-17	4.64421e-18	7.64709e-17	9.55887e-18
	19.1667	3.21531e-17	5.59713e-18	7.74465e-17	9.68081e-18
	19.25	3.34127e-17	5.81641e-18	7.62319e-17	9.52899e-18
	19.3333	3.04387e-17	5.2987e-18	7.58317e-17	9.47897e-18
	19.4167	2.89896e-17	5.04644e-18	7.44941e-17	9.31176e-18
	19.5	3.46777e-17	6.03661e-18	7.6289e-17	9.53612e-18
	19.5833	3.02095e-17	5.2588e-18	8.10057e-17	1.01257e-17
	19.6667	3.06375e-17	5.3333e-18	7.64287e-17	9.55359e-18
	19.75	3.50062e-17	6.0938e-18	7.73579e-17	9.66974e-18
	19.8333	2.85368e-17	4.96762e-18	7.59337e-17	9.49171e-18
	19.9167	2.91776e-17	5.07918e-18	7.96527e-17	9.95659e-18
	20	3.19442e-17	5.56077e-18	7.51371e-17	9.95215e-18
	20.0833	3.13287e-17	5.45363e-18	6.94881e-17	9.20393e-18
	20.1667	3.65164e-17	6.35669e-18	7.57248e-17	1.003e-17
	20.25	2.9593e-17	5.15147e-18	7.19587e-17	9.53116e-18
	20.3333	2.53278e-17	4.409e-18	7.09324e-17	9.39523e-18
	20.4167	3.07702e-17	5.3564e-18	7.69072e-17	1.03702e-17
	20.5	3.08825e-17	5.37596e-18	7.50739e-17	1.0123e-17
	20.5833	3.02926e-17	5.27326e-18	7.13721e-17	9.62381e-18
	20.6667	3.45394e-17	6.01255e-18	7.37382e-17	9.94286e-18
	20.75	3.28766e-17	5.72309e-18	7.26013e-17	9.78956e-18
	20.8333	3.48628e-17	6.06884e-18	7.58734e-17	1.02308e-17
	20.9167	3.49894e-17	6.09087e-18	7.1896e-17	9.69445e-18
	21	2.85492e-17	4.96977e-18	7.56891e-17	1.02059e-17
	21.0833	3.22616e-17	5.61602e-18	7.30866e-17	9.94582e-18
	21.1667	2.88387e-17	5.02017e-18	7.6138e-17	1.03611e-17
	21.25	3.25443e-17	5.66524e-18	7.2629e-17	9.97636e-18
	21.3333	2.87326e-17	5.00171e-18	7.18974e-17	9.87587e-18
	21.4167	3.3685e-17	5.8638e-18	7.51758e-17	1.03262e-17
	21.5	3.14977e-17	5.48304e-18	7.35641e-17	1.01048e-17
	21.5833	3.06782e-17	5.34039e-18	7.54004e-17	1.0357e-17
	21.6667	3.39578e-17	6.00294e-18	7.32629e-17	1.00634e-17
	21.75	3.683e-17	6.51068e-18	7.8013e-17	1.07159e-17
	21.8333	3.0361e-17	5.36712e-18	7.36486e-17	1.02132e-17
	21.9167	3.05613e-17	5.40253e-18	7.38254e-17	1.02377e-17
	22	3.32281e-17	5.87396e-18	7.50385e-17	1.0406e-17
	22.0833	2.82745e-17	4.99827e-18	6.6148e-17	9.17307e-18
	22.1667	3.12242e-17	5.51971e-18	7.09944e-17	9.84516e-18
	22.25	3.17076e-17	5.60516e-18	7.50883e-17	1.04129e-17
	22.3333	3.22138e-17	5.69464e-18	7.68142e-17	1.06522e-17
	22.4167	3.38166e-17	5.97799e-18	7.29633e-17	1.01182e-17
	22.5	2.91717e-17	5.15688e-18	7.13354e-17	9.89244e-18
	22.5833	3.02919e-17	5.3549e-18	7.75904e-17	1.07598e-17
	22.6667	3.63464e-17	6.4252e-18	6.79837e-17	9.42764e-18
	22.75	2.88988e-17	5.10864e-18	6.89385e-17	9.56004e-18
	22.8333	3.37123e-17	5.95955e-18	7.66197e-17	1.06252e-17
	22.9167	3.15981e-17	5.5858e-18	7.7613e-17	1.0763e-17
	23	2.78065e-17	4.91555e-18	7.71907e-17	1.07044e-17
	23.0833	3.25667e-17	5.75704e-18	6.81011e-17	9.44392e-18
	23.1667	3.00664e-17	5.31504e-18	6.92945e-17	9.60941e-18
	23.25	3.37707e-17	5.96988e-18	7.0967e-17	9.84135e-18
	23.3333	3.39426e-17	6.00027e-18	6.83673e-17	9.48084e-18
	23.4167	3.15987e-17	5.58591e-18	6.73526e-17	9.34012e-18
	23.5	2.78877e-17	4.9299e-18	7.09152e-17	9.83416e-18
	23.5833	3.28226e-17	5.80226e-18	6.79081e-17	9.41716e-18
	23.6667	3.09864e-17	5.47767e-18	7.48742e-17	1.04845e-17
	23.75	3.27871e-17	5.88873e-18	7.41583e-17	1.03842e-17
	23.8333	2.978e-17	5.34865e-18	7.17038e-17	1.00405e-17
	23.9167	3.52456e-17	6.33029e-18	7.16433e-17	1.00321e-17
	24	3.282e-17	5.89464e-18	7.55653e-17	1.05813e-17
	24.0833	3.15175e-17	5.6607e-18	7.4833e-17	1.04787e-17
	24.1667	3.59244e-17	6.45222e-18	7.30634e-17	1.02309e-17
	24.25	3.48134e-17	6.25266e-18	7.6676e-17	1.07368e-17
	24.3333	2.92164e-17	5.24743e-18	6.90529e-17	9.66934e-18
	24.4167	3.44721e-17	6.19138e-18	7.09078e-17	1.00279e-17
	24.5	3.72364e-17	6.68786e-18	7.26753e-17	1.02778e-17
	24.5833	3.24108e-17	5.82115e-18	6.86104e-17	9.70297e-18
	24.6667	3.04247e-17	5.46443e-18	6.82472e-17	9.65162e-18
	24.75	3.88989e-17	6.98646e-18	7.02693e-17	9.93759e-18
	24.8333	3.29799e-17	5.92336e-18	7.47646e-17	1.06807e-17
	24.9167	3.33902e-17	5.99707e-18	8.42044e-17	1.20292e-17
	25	3.44518e-17	6.18772e-18	7.29856e-17	1.05346e-17

## Sheet: Figure 1e
Figure 1e
	Energy plateau (J)
	BSA	HEL
	4.78198e-17	1.37929e-16
	7.42e-17	6.60949e-17
	2.90803e-17	2.28378e-16
	1.1648e-17	7.79696e-17
	5.0975e-17	8.14477e-17
	7.2913e-17	6.69055e-17
	4.85798e-17	1.50546e-16
	2.2226e-17	5.81491e-17
	3.10686e-17	6.9832e-17
	4.43361e-17	8.06654e-17
	1.92145e-17	9.61251e-17
	3.07379e-17	1.31468e-16
	3.73395e-17	3.02873e-17
	3.40985e-17	1.5732e-16
	3.47093e-17	1.88748e-16
	2.86249e-17	1.0101e-16
	1.68608e-17	2.54661e-17
	2.85307e-17	1.0778e-16
	3.2283e-17	1.93385e-17
	9.39605e-19	4.03769e-17
	1.45056e-18	6.01819e-17
	2.82774e-17	1.13172e-16
	2.85307e-17	9.70176e-17
	3.2283e-17	5.49423e-17
	2.82774e-17	4.07571e-17
	1.27427e-17	7.86049e-17
	3.46159e-17	6.25157e-17
	2.10372e-17	7.95198e-17
	4.07042e-17	4.9926e-17
	3.6292e-17	5.28812e-17
	1.55915e-17	5.45888e-17
	3.41631e-17	3.93394e-17
	3.47093e-17	1.11118e-16
	2.86249e-17	7.81518e-17
	1.68608e-17	4.63823e-17
		4.47487e-17
		5.85192e-17
		3.8704e-17
		8.09318e-17
		3.33944e-17
		5.48639e-17
		6.6931e-17
		5.21465e-17
		3.03021e-17
		1.72962e-17
		2.59756e-17
		4.47787e-17
		2.30129e-17
		2.0686e-17
		1.25509e-17
		1.42637e-17
		1.01783e-17
		2.30866e-17
		1.65272e-17
		1.68237e-16
		7.40443e-17
		4.42263e-17
		1.27842e-16
		1.35672e-16
		1.38338e-16
		1.48349e-16
		9.40855e-17
		3.08383e-17
		8.94264e-17
		2.76472e-16

## Sheet: Figure 1f
Figure 1f
	Energy plateau (J)
HEL:BSA	0:1	1:10	1:2	1:0
	3.17169e-17	1.59217e-17	1.71162e-17	6.38498e-17
	5.28769e-17	8.89173e-18	3.70789e-17	1.04985e-17
	2.69111e-17	2.43894e-17	1.94615e-17	2.53551e-16
	1.57956e-17	3.25192e-17	9.45485e-17	2.31304e-16
	1.40505e-17	1.68778e-17	2.01051e-17	9.83045e-17
	2.28716e-17	2.45382e-17	1.08588e-16	1.88932e-16
	2.41623e-17	1.28659e-17	1.42996e-17	1.64505e-16
	1.56261e-17	1.42923e-17	3.48138e-17	3.74071e-17
	2.23284e-17	4.75836e-17	6.30265e-17	4.93821e-17
	2.95426e-17	3.13104e-17	1.00876e-16	3.45595e-17
	3.92769e-17	2.06304e-17	4.83725e-17	1.19926e-16
	4.40178e-17	3.07152e-17	4.36393e-17	1.31668e-16
		1.20197e-17	2.45563e-17	1.14729e-16
			8.06765e-17	2.07505e-16
			3.22068e-17	4.42366e-17
				4.66304e-17

## Sheet: Figure 1g
Figure 1g
			Energy (J)
		Time (min)	Raw	Smooth
		0	0	0
		0.0833333	0	0
		0.166667	0	0
		0.25	0	0
		0.333333	0	0
		0.416667	0	0
		0.5	0	0
		0.583333	0	0
		0.666667	0	0
		0.75	0	0
		0.833333	0	0
		0.916667	0	0
		1	0	0
		1.08333	0	0
		1.16667	0	0
		1.25	0	0
		1.33333	0	0
		1.41667	0	0
		1.5	0	0
		1.58333	0	0
		1.66667	0	0
		1.75	0	0
		1.83333	0	0
		1.91667	0	0
		2	0	0
		2.08333	0	0
		2.16667	0	5.51487e-19
		2.25	0	7.81895e-19
		2.33333	2.75744e-18	1.62364e-18
		2.41667	1.15204e-18	1.96145e-18
		2.5	4.20874e-18	2.18558e-18
		2.58333	1.68906e-18	2.2178e-18
		2.66667	1.12061e-18	2.44658e-18
		2.75	2.91854e-18	1.95053e-18
		2.83333	2.29597e-18	2.71343e-18
		2.91667	1.72849e-18	3.09892e-18
		3	5.50353e-18	3.06739e-18
		3.08333	3.04808e-18	3.55891e-18
		3.16667	2.7609e-18	4.39998e-18
		3.25	4.75356e-18	4.98534e-18
		3.33333	5.93382e-18	7.15618e-18
		3.41667	8.43036e-18	9.50036e-18
		3.5	1.39023e-17	1.04619e-17
		3.58333	1.44818e-17	1.2621e-17
		3.66667	9.5611e-18	1.30318e-17
		3.75	1.67296e-17	1.1279e-17
		3.83333	1.04845e-17	9.26271e-18
		3.91667	5.13794e-18	8.36005e-18
		4	4.40045e-18	5.74453e-18
		4.08333	5.04776e-18	5.74547e-18
		4.16667	3.65201e-18	6.42461e-18
		4.25	1.04892e-17	7.06113e-18
		4.33333	8.53363e-18	8.0317e-18
		4.41667	7.58308e-18	1.20567e-17
		4.5	9.90061e-18	1.7837e-17
		4.58333	2.37771e-17	2.52658e-17
		4.66667	3.93904e-17	2.89708e-17
		4.75	4.5678e-17	3.1638e-17
		4.83333	2.6108e-17	3.19376e-17
		4.91667	2.32365e-17	2.82947e-17
		5	2.5275e-17	2.30699e-17
		5.08333	2.11759e-17	1.9223e-17
		5.16667	1.95539e-17	1.5887e-17
		5.25	6.87378e-18	1.31885e-17
		5.33333	6.55666e-18	1.0385e-17
		5.41667	1.17825e-17	8.12816e-18
		5.5	7.15824e-18	9.34627e-18
		5.58333	8.26961e-18	1.05205e-17
		5.66667	1.29643e-17	1.09221e-17
		5.75	1.24277e-17	1.28598e-17
		5.83333	1.37909e-17	1.47815e-17
		5.91667	1.68467e-17	1.63552e-17
		6	1.78779e-17	1.78677e-17
		6.08333	2.08328e-17	2.07608e-17
		6.16667	1.999e-17	2.43294e-17
		6.25	2.82567e-17	2.42163e-17
		6.33333	3.46895e-17	2.41575e-17
		6.41667	1.73126e-17	2.72483e-17
		6.5	2.05384e-17	2.87067e-17
		6.58333	3.54445e-17	2.96219e-17
		6.66667	3.55485e-17	3.58934e-17
		6.75	3.92655e-17	3.99657e-17
		6.83333	4.86703e-17	4.04017e-17
		6.91667	4.08999e-17	4.172e-17
		7	3.76243e-17	4.14931e-17
		7.08333	4.214e-17	4.2278e-17
		7.16667	3.81312e-17	4.173e-17
		7.25	5.25947e-17	4.46379e-17
		7.33333	3.81599e-17	4.73932e-17
		7.41667	5.21635e-17	5.18409e-17
		7.5	5.59166e-17	5.28737e-17
		7.58333	6.03698e-17	5.41776e-17
		7.66667	5.77585e-17	5.15553e-17
		7.75	4.46797e-17	5.10188e-17
		7.83333	3.90518e-17	4.80104e-17
		7.91667	5.3234e-17	4.40012e-17
		8	4.53276e-17	4.34074e-17
		8.08333	3.77128e-17	4.48203e-17
		8.16667	4.17109e-17	4.60538e-17
		8.25	4.61159e-17	4.79287e-17
		8.33333	5.94017e-17	5.32122e-17
		8.41667	5.47022e-17	5.92385e-17
		8.5	6.41302e-17	6.33832e-17
		8.58333	7.18425e-17	6.3856e-17
		8.66667	6.68393e-17	6.44337e-17
		8.75	6.17658e-17	5.47339e-17
		8.83333	5.75906e-17	4.55092e-17
		8.91667	1.56314e-17	3.64158e-17
		9	2.5719e-17	3.03494e-17
		9.08333	2.1372e-17	2.93381e-17
		9.16667	3.14339e-17	4.20677e-17
		9.25	5.25342e-17	4.80924e-17
		9.33333	7.92795e-17	5.5276e-17
		9.41667	5.58426e-17	5.90668e-17
		9.5	5.72898e-17	5.43628e-17
		9.58333	5.03877e-17	4.23304e-17
		9.66667	2.90142e-17	3.52166e-17
		9.75	1.91177e-17	2.78134e-17
		9.83333	2.02737e-17	2.28374e-17
		9.91667	2.02737e-17	2.14732e-17
		10	2.55079e-17	2.01501e-17
		10.0833	2.21928e-17	2.15209e-17
		10.1667	1.25026e-17	2.16482e-17
		10.25	2.71276e-17	2.21134e-17
		10.3333	2.09101e-17	2.28277e-17
		10.4167	2.78338e-17	2.54563e-17
		10.5	2.57642e-17	2.37153e-17
		10.5833	2.56456e-17	2.59137e-17
		10.6667	1.84225e-17	2.86932e-17
		10.75	3.19022e-17	3.36241e-17
		10.8333	4.17315e-17	3.73534e-17
		10.9167	5.04188e-17	4.00176e-17
		11	4.42917e-17	4.29095e-17
		11.0833	3.17436e-17	3.94988e-17
		11.1667	4.63618e-17	3.35743e-17
		11.25	2.46783e-17	2.91938e-17
		11.3333	2.07965e-17	3.12306e-17
		11.4167	2.23891e-17	3.12104e-17
		11.5	4.19276e-17	4.29362e-17
		11.5833	4.62605e-17	5.44908e-17
		11.6667	8.33073e-17	6.662e-17
		11.75	7.85693e-17	7.21395e-17
		11.8333	8.30351e-17	7.46265e-17
		11.9167	6.95255e-17	6.93828e-17
		12	5.86956e-17	6.84705e-17
		12.0833	5.70883e-17	6.83676e-17
		12.1667	7.40081e-17	6.83028e-17
		12.25	8.25203e-17	7.48561e-17
		12.3333	6.92017e-17	7.50758e-17
		12.4167	9.14618e-17	6.84233e-17
		12.5	5.81868e-17	5.97811e-17
		12.5833	4.07457e-17	5.28843e-17
		12.6667	3.93092e-17	4.22236e-17
		12.75	3.47178e-17	4.1415e-17
		12.8333	3.81586e-17	4.23183e-17
		12.9167	5.41438e-17	4.00661e-17
		13	4.52618e-17	3.62941e-17
		13.0833	2.80483e-17	3.65614e-17
		13.1667	1.58581e-17	3.45439e-17
		13.25	3.94948e-17	3.67368e-17
		13.3333	4.40564e-17	4.04188e-17
		13.4167	5.62262e-17	4.76311e-17
		13.5	4.64583e-17	5.62191e-17
		13.5833	5.19196e-17	5.77139e-17
		13.6667	8.24351e-17	5.63044e-17
		13.75	5.15304e-17	5.47546e-17
		13.8333	4.91785e-17	5.25964e-17
		13.9167	3.87095e-17	4.15936e-17
		14	4.11284e-17	4.40086e-17
		14.0833	2.74212e-17	4.5676e-17
		14.1667	6.36055e-17	5.39381e-17
		14.25	5.75153e-17	6.54817e-17
		14.3333	8.00202e-17	7.61442e-17
		14.4167	9.88465e-17	7.62036e-17
		14.5	8.07337e-17	7.48728e-17
		14.5833	6.39025e-17	6.52514e-17
		14.6667	5.08614e-17	5.19083e-17
		14.75	3.19131e-17	3.89783e-17
		14.8333	3.21307e-17	3.32799e-17
		14.9167	1.60837e-17	2.93078e-17
		15	3.54107e-17	3.43395e-17
		15.0833	3.10007e-17	4.31992e-17
		15.1667	5.70715e-17	5.40099e-17
		15.25	7.64292e-17	6.38427e-17
		15.3333	7.01374e-17	7.15953e-17
		15.4167	8.45748e-17	7.38766e-17
		15.5	6.97637e-17	7.06992e-17
		15.5833	6.8478e-17	6.49766e-17
		15.6667	6.05423e-17	5.801e-17
		15.75	4.15241e-17	5.65957e-17
		15.8333	4.97418e-17	5.41563e-17
		15.9167	6.26926e-17	5.12221e-17
		16	5.62808e-17	4.96924e-17
		16.0833	4.58714e-17	5.08516e-17
		16.1667	3.38755e-17	4.51395e-17
		16.25	5.55377e-17	4.17694e-17
		16.3333	3.41322e-17	4.31186e-17
		16.4167	3.94302e-17	4.92054e-17
		16.5	5.26176e-17	5.35254e-17
		16.5833	6.43092e-17	6.08687e-17
		16.6667	7.71376e-17	6.613e-17
		16.75	7.08488e-17	6.54004e-17
		16.8333	6.57369e-17	5.98178e-17
		16.9167	4.89694e-17	5.08951e-17
		17	3.63965e-17	4.21178e-17
		17.0833	3.25241e-17	3.42349e-17
		17.1667	2.69623e-17	3.08743e-17
		17.25	2.63221e-17	3.02107e-17
		17.3333	3.21665e-17	3.15171e-17
		17.4167	3.30783e-17	3.28008e-17
		17.5	3.90565e-17	3.69847e-17
		17.5833	3.33806e-17	4.06447e-17
		17.6667	4.72418e-17	4.97298e-17
		17.75	5.04662e-17	5.33063e-17
		17.8333	7.8504e-17	5.67309e-17
		17.9167	5.69389e-17	6.02194e-17
		18	5.05034e-17	5.52163e-17
		18.0833	6.46847e-17	4.94293e-17
		18.1667	2.54505e-17	4.4842e-17
		18.25	4.95689e-17	4.38825e-17
		18.3333	3.40027e-17	3.86103e-17
		18.4167	4.57057e-17	3.89008e-17
		18.5	3.8324e-17	3.62822e-17
		18.5833	2.69026e-17	4.00038e-17
		18.6667	3.64762e-17	3.93383e-17
		18.75	5.26107e-17	3.62397e-17
		18.8333	4.23779e-17	3.80058e-17
		18.9167	2.2831e-17	3.37807e-17
		19	3.57332e-17	3.04387e-17
		19.0833	1.53507e-17	2.89454e-17
		19.1667	3.59007e-17	3.14933e-17
		19.25	3.49113e-17	3.23866e-17
		19.3333	3.55709e-17	3.78383e-17
		19.4167	4.01993e-17	4.10511e-17
		19.5	4.26093e-17	4.83425e-17
		19.5833	5.19648e-17	4.97479e-17
		19.6667	7.13682e-17	4.99513e-17
		19.75	4.25977e-17	5.29591e-17
		19.8333	4.12165e-17	5.88617e-17
		19.9167	5.76481e-17	5.31182e-17
		20	8.14779e-17	5.57382e-17
		20.0833	4.26509e-17	5.47997e-17
		20.1667	5.56976e-17	5.10195e-17
		20.25	3.65239e-17	4.76373e-17
		20.3333	3.87475e-17	4.97637e-17
		20.4167	6.45666e-17	4.96303e-17
		20.5	5.3283e-17	5.35454e-17
		20.5833	5.50306e-17	5.48699e-17
		20.6667	5.60992e-17	4.85639e-17
		20.75	4.53699e-17	4.47064e-17
		20.8333	3.30366e-17	4.54295e-17
		20.9167	3.39959e-17	4.44151e-17
		21	5.86458e-17	4.72044e-17
		21.0833	5.10273e-17	4.87657e-17
		21.1667	5.93161e-17	5.0772e-17
		21.25	4.08435e-17	4.74181e-17
		21.3333	4.40275e-17	5.0042e-17
		21.4167	4.18763e-17	5.10319e-17
		21.5	6.41467e-17	5.76815e-17
		21.5833	6.42654e-17	5.64507e-17
		21.6667	7.40918e-17	5.92778e-17
		21.75	3.78735e-17	5.6806e-17
		21.8333	5.60116e-17	5.59767e-17
		21.9167	5.17879e-17	4.85842e-17
		22	6.01184e-17	4.98995e-17
		22.0833	3.71295e-17	4.55046e-17
		22.1667	4.445e-17	4.02534e-17
		22.25	3.40373e-17	3.54679e-17
		22.3333	2.55317e-17	3.23386e-17
		22.4167	3.6191e-17	2.89782e-17
		22.5	2.14831e-17	2.80165e-17
		22.5833	2.76478e-17	2.93997e-17
		22.6667	2.92289e-17	3.22739e-17
		22.75	3.24479e-17	3.92399e-17
		22.8333	5.05618e-17	4.50496e-17
		22.9167	5.63131e-17	4.95895e-17
		23	5.66963e-17	5.44688e-17
		23.0833	5.19284e-17	5.52428e-17
		23.1667	5.68443e-17	5.4958e-17
		23.25	5.44316e-17	5.88241e-17
		23.3333	5.48892e-17	6.21776e-17
		23.4167	7.60269e-17	6.10311e-17
		23.5	6.86959e-17	5.81213e-17
		23.5833	5.11118e-17	5.41903e-17
		23.6667	3.98825e-17	4.76699e-17
		23.75	3.52345e-17	4.33235e-17
		23.8333	4.34248e-17	4.22799e-17
		23.9167	4.69642e-17	4.42841e-17
		24	4.58934e-17	4.63995e-17
		24.0833	4.99037e-17	5.10742e-17
		24.1667	4.58114e-17	5.71608e-17
		24.25	6.67982e-17	6.13278e-17
		24.3333	7.73975e-17	6.07743e-17
		24.4167	6.67284e-17	6.33587e-17
		24.5	4.71359e-17	6.4872e-17
		24.5833	5.87335e-17	7.42119e-17
		24.6667	7.43647e-17	7.89681e-17
		24.75	1.24097e-16	8.19765e-17
		24.8333	9.05091e-17	7.95992e-17
		24.9167	6.21778e-17	7.31028e-17
		25	4.68474e-17	5.75604e-17
		25.0833	4.18824e-17	4.79128e-17
		25.1667	4.6385e-17	4.06087e-17
		25.25	4.22712e-17	4.0539e-17
		25.3333	2.56575e-17	3.75201e-17
		25.4167	4.6499e-17	3.70877e-17
		25.5	2.67878e-17	3.57069e-17
		25.5833	4.42231e-17	3.89296e-17
		25.6667	3.53671e-17	3.84751e-17
		25.75	4.17708e-17	4.68003e-17
		25.8333	4.42267e-17	5.6743e-17
		25.9167	6.8414e-17	6.18187e-17
		26	9.39365e-17	6.64102e-17
		26.0833	6.07455e-17	7.17106e-17
		26.1667	6.47285e-17	7.27723e-17
		26.25	7.07287e-17	7.21303e-17
		26.3333	7.37224e-17	8.30723e-17
		26.4167	9.07262e-17	9.33083e-17
		26.5	1.15456e-16	9.67809e-17
		26.5833	1.15909e-16	9.84783e-17
		26.6667	8.80916e-17	9.40995e-17
		26.75	8.22094e-17	8.52767e-17
		26.8333	6.88322e-17	7.21132e-17
		26.9167	7.13419e-17	6.82e-17
		27	5.00908e-17	6.42324e-17
		27.0833	6.85255e-17	6.76877e-17
		27.1667	6.23718e-17	6.16917e-17
		27.25	8.61088e-17	5.81671e-17
		27.3333	4.13617e-17	5.34901e-17
		27.4167	3.2468e-17	5.00609e-17
		27.5	4.51404e-17	3.92096e-17
		27.5833	4.52258e-17	3.70007e-17
		27.6667	3.18524e-17	3.86748e-17
		27.75	3.03168e-17	3.8962e-17
		27.8333	4.08384e-17	4.0944e-17
		27.9167	4.65767e-17	4.77612e-17
		28	5.51357e-17	5.49142e-17
		28.0833	6.59386e-17	6.01427e-17
		28.1667	6.60815e-17	6.20274e-17
		28.25	6.69812e-17	6.30433e-17
		28.3333	5.60002e-17	6.23905e-17
		28.4167	6.02153e-17	6.01019e-17
		28.5	6.26744e-17	6.05172e-17
		28.5833	5.46386e-17	6.47396e-17
		28.6667	6.90574e-17	6.32033e-17
		28.75	7.71125e-17	5.93248e-17
		28.8333	5.25337e-17	5.66985e-17
		28.9167	4.3282e-17	5.04413e-17
		29	4.15069e-17	4.06663e-17
		29.0833	3.77714e-17	3.96507e-17
		29.1667	2.82373e-17	3.91885e-17
		29.25	4.74559e-17	3.9056e-17
		29.3333	4.09711e-17	3.97108e-17
		29.4167	4.08441e-17	4.65681e-17
		29.5	4.10456e-17	5.22835e-17
		29.5833	6.2524e-17	5.90203e-17
		29.6667	7.60326e-17	6.55208e-17
		29.75	7.4655e-17	7.20776e-17
		29.8333	7.33468e-17	7.05251e-17
		29.9167	7.38296e-17	6.73127e-17
		30	5.47618e-17	5.47618e-17

## Sheet: Figure 1h
Figure 1h
	Data					Detrended data					Spectrum
	raw		smooth			raw		smooth
	time(min)	Energy (J)	time(min)	Energy (J)		time(min)	Energy (J)	time(min)	Energy (J)		Frequency (1/s)	Spectrum
	0	0	0	0		0	-8.50039e-18	0	-8.50039e-18		0	1.20294e-34
	0.0833333	0	0.0833333	0		0.0833333	-6.54433e-18	0.0833333	-6.54433e-18		0.000390625	2.51397e-34
	0.166667	0	0.166667	0		0.166667	-4.74764e-18	0.166667	-4.74764e-18		0.00078125	2.91676e-34
	0.25	0	0.25	0		0.25	-3.10687e-18	0.25	-3.10687e-18		0.00117187	3.92461e-34
	0.333333	0	0.333333	0		0.333333	-1.61858e-18	0.333333	-1.61858e-18		0.0015625	6.4999e-34
	0.416667	0	0.416667	0		0.416667	-2.79302e-19	0.416667	-2.79302e-19		0.00195312	1.41855e-33
	0.5	0	0.5	0		0.5	9.14406e-19	0.5	9.14406e-19		0.00234375	4.08941e-33
	0.583333	0	0.583333	0		0.583333	1.966e-18	0.583333	1.966e-18		0.00273437	8.85833e-33
	0.666667	0	0.666667	0		0.666667	2.87893e-18	0.666667	2.87893e-18		0.003125	8.72879e-33
	0.75	0	0.75	0		0.75	3.65665e-18	0.75	3.65665e-18		0.00351563	9.96118e-33
	0.833333	0	0.833333	0		0.833333	4.30261e-18	0.833333	4.30261e-18		0.00390625	1.81846e-32
	0.916667	0	0.916667	0		0.916667	4.82027e-18	0.916667	4.82027e-18		0.00429688	4.05965e-32
	1	0	1	0		1	5.21308e-18	1	5.21308e-18		0.0046875	4.41187e-32
	1.08333	0	1.08333	0		1.08333	5.48448e-18	1.08333	5.48448e-18		0.00507813	3.82184e-32
	1.16667	0	1.16667	0		1.16667	5.63793e-18	1.16667	5.63793e-18		0.00546875	4.08788e-32
	1.25	0	1.25	0		1.25	5.67689e-18	1.25	5.67689e-18		0.00585938	3.54483e-32
	1.33333	0	1.33333	0		1.33333	5.6048e-18	1.33333	5.6048e-18		0.00625	2.65133e-32
	1.41667	0	1.41667	0		1.41667	5.42513e-18	1.41667	5.42513e-18		0.00664062	2.76567e-32
	1.5	0	1.5	0		1.5	5.14131e-18	1.5	5.14131e-18		0.00703125	4.91357e-32
	1.58333	0	1.58333	0		1.58333	4.7568e-18	1.58333	4.7568e-18		0.00742187	8.00399e-32
	1.66667	0	1.66667	0		1.66667	4.27506e-18	1.66667	4.27506e-18		0.0078125	3.6599e-32
	1.75	0	1.75	0		1.75	3.69954e-18	1.75	3.69954e-18		0.00820313	2.18368e-32
	1.83333	0	1.83333	0		1.83333	3.03368e-18	1.83333	3.03368e-18		0.00859375	2.4672e-32
	1.91667	0	1.91667	0		1.91667	2.28095e-18	1.91667	2.28095e-18		0.00898437	5.73258e-32
	2	0	2	-3.39744e-20		2	1.44479e-18	2	1.41082e-18		0.009375	9.99774e-32
	2.08333	0	2.08333	-3.71036e-19		2.08333	5.28659e-19	2.08333	1.57623e-19		0.00976562	3.04199e-32
	2.16667	0	2.16667	-2.74631e-19		2.16667	-4.63995e-19	2.16667	-7.38626e-19		0.0101563	1.60727e-32
	2.25	0	2.25	3.51253e-19		2.25	-1.52972e-18	2.25	-1.17846e-18		0.0105469	1.43954e-32
	2.33333	0	2.33333	1.0172e-18		2.33333	-2.66506e-18	2.33333	-1.64786e-18		0.0109375	1.7419e-32
	2.41667	4.04862e-19	2.41667	1.98424e-18		2.41667	-3.4617e-18	2.41667	-1.88232e-18		0.0113281	2.05196e-32
	2.5	4.52273e-18	2.5	2.91373e-18		2.5	-6.0805e-19	2.5	-2.21705e-18		0.0117188	1.99214e-32
	2.58333	4.8982e-18	2.58333	2.76791e-18		2.58333	-1.55606e-18	2.58333	-3.68635e-18		0.0121094	2.11225e-32
	2.66667	3.34255e-18	2.66667	3.28303e-18		2.66667	-4.491e-18	2.66667	-4.55051e-18		0.0125	3.04899e-32
	2.75	4.31393e-18	2.75	4.41208e-18		2.75	-4.95125e-18	2.75	-4.85311e-18		0.0128906	4.80637e-32
	2.83333	2.46044e-18	2.83333	4.55265e-18		2.83333	-8.28529e-18	2.83333	-6.19308e-18		0.0132812	3.75407e-32
	2.91667	1.12729e-18	2.91667	4.54998e-18		2.91667	-1.11444e-17	2.91667	-7.72175e-18		0.0136719	2.2286e-32
	3	9.81088e-18	3	5.35509e-18		3	-4.02884e-18	3	-8.48463e-18		0.0140625	1.69791e-32
	3.08333	8.34548e-18	3.08333	5.72724e-18		3.08333	-7.10078e-18	3.08333	-9.71902e-18		0.0144531	1.56558e-32
	3.16667	2.88337e-18	3.16667	6.16292e-18		3.16667	-1.42045e-17	3.16667	-1.0925e-17		0.0148437	1.47393e-32
	3.25	7.37068e-18	3.25	5.2071e-18		3.25	-1.13905e-17	3.25	-1.35541e-17		0.0152344	1.36065e-32
	3.33333	7.61722e-18	3.33333	6.48674e-18		3.33333	-1.28454e-17	3.33333	-1.39759e-17		0.015625	1.38963e-32
	3.41667	4.9082e-18	3.41667	8.07518e-18		3.41667	-1.72806e-17	3.41667	-1.41137e-17		0.0160156	1.75123e-32
	3.5	9.57011e-18	3.5	1.12886e-17		3.5	-1.43662e-17	3.5	-1.26477e-17		0.0164063	2.77693e-32
	3.58333	9.83215e-18	3.58333	1.49584e-17		3.58333	-1.58695e-17	3.58333	-1.07432e-17		0.0167969	4.7148e-32
	3.66667	3.00423e-17	3.66667	2.08044e-17		3.66667	2.56092e-18	3.66667	-6.67693e-18		0.0171875	5.04284e-32
	3.75	2.51041e-17	3.75	2.7228e-17		3.75	-4.16786e-18	3.75	-2.04399e-18		0.0175781	2.91259e-32
	3.83333	2.77748e-17	3.83333	3.0344e-17		3.83333	-3.29533e-18	3.83333	-7.41337e-19		0.0179687	1.53921e-32
	3.91667	3.47225e-17	3.91667	3.32022e-17		3.91667	1.8503e-18	3.91667	2.61605e-19		0.0183594	9.66779e-33
	4	4.69021e-17	4	3.67436e-17		4	1.22272e-17	4	1.94498e-18		0.01875	7.63886e-33
	4.08333	3.41441e-17	4.08333	4.22827e-17		4.08333	-2.33062e-18	4.08333	5.71457e-18		0.0191406	7.46528e-33
	4.16667	2.90664e-17	4.16667	4.30346e-17		4.16667	-9.20185e-18	4.16667	4.8324e-18		0.0195312	8.26222e-33
	4.25	5.26381e-17	4.25	4.52272e-17		4.25	1.27677e-17	4.25	5.61812e-18		0.0199219	8.83232e-33
	4.33333	5.62789e-17	4.33333	4.25111e-17		4.33333	1.53165e-17	4.33333	1.78546e-18		0.0203125	8.41558e-33
	4.41667	5.44925e-17	4.41667	4.37671e-17		4.41667	1.28267e-17	4.41667	2.19912e-18		0.0207031	7.83483e-33
	4.5	1.78331e-17	4.5	4.05445e-17		4.5	-2.44872e-17	4.5	-1.64631e-18		0.0210938	7.67424e-33
	4.58333	5.46233e-17	4.58333	4.51559e-17		4.58333	1.1971e-17	4.58333	2.41849e-18		0.0214844	7.73387e-33
	4.66667	3.38834e-17	4.66667	5.26762e-17		4.66667	-9.23338e-18	4.66667	9.32822e-18		0.021875	7.9106e-33
	4.75	6.63729e-17	4.75	6.17278e-17		4.75	2.24196e-17	4.75	1.75673e-17		0.0222656	8.52538e-33
	4.83333	4.6838e-17	4.83333	7.10904e-17		4.83333	1.78509e-18	4.83333	2.58594e-17		0.0226562	9.06036e-33
	4.91667	1.18636e-16	4.91667	7.36648e-17		4.91667	7.20845e-17	4.91667	2.70976e-17		0.0230469	7.64885e-33
	5	8.90474e-17	5	6.95941e-17		5	4.09656e-17	5	2.14234e-17		0.0234375	5.59103e-33
	5.08333	5.7615e-17	5.08333	7.25671e-17		5.08333	7.82722e-18	5.08333	2.27761e-17		0.0238281	4.96322e-33
	5.16667	5.13092e-17	5.16667	7.06774e-17		5.16667	-2.034e-19	5.16667	1.93374e-17		0.0242188	6.56583e-33
	5.25	3.59119e-17	5.25	6.30864e-17		5.25	-1.72173e-17	5.25	1.02885e-17		0.0246094	1.10558e-32
	5.33333	7.90903e-17	5.33333	5.64513e-17		5.33333	2.46626e-17	5.33333	2.30522e-18		0.025	6.36287e-33
	5.41667	8.88188e-17	5.41667	5.69399e-17		5.41667	3.3718e-17	5.41667	1.52191e-18		0.0253906	2.52146e-33
	5.5	6.02219e-17	5.5	6.34001e-17		5.5	3.80166e-18	5.5	6.75925e-18		0.0257812	1.57733e-33
	5.58333	3.90507e-17	5.58333	8.02431e-17		5.58333	-1.87721e-17	5.58333	2.23661e-17		0.0261719	1.59401e-33
	5.66667	9.69571e-17	5.66667	9.50075e-17		5.66667	3.77887e-17	5.66667	3.58299e-17		0.0265625	2.69593e-33
	5.75	7.36363e-17	5.75	9.70345e-17		5.75	1.31263e-17	5.75	3.65443e-17		0.0269531	6.09328e-33
	5.83333	1.34766e-16	5.83333	9.96009e-17		5.83333	7.28698e-17	5.83333	3.77644e-17		0.0273438	3.45249e-33
	5.91667	1.51946e-16	5.91667	1.00845e-16		5.91667	8.87624e-17	5.91667	3.77625e-17		0.0277344	1.53178e-33
	6	7.54697e-17	6	9.22267e-17		6	1.11875e-17	6	2.79411e-17		0.028125	1.17488e-33
	6.08333	4.11858e-17	6.08333	7.32962e-17		6.08333	-2.38923e-17	6.08333	7.94985e-18		0.0285156	1.56436e-33
	6.16667	5.17388e-17	6.16667	5.44342e-17		6.16667	-1.45694e-17	6.16667	-1.17796e-17		0.0289063	4.26744e-33
	6.25	4.03425e-17	6.25	3.49424e-17		6.25	-2.68193e-17	6.25	-3.19688e-17		0.0292969	1.42245e-32
	6.33333	2.58952e-17	6.33333	2.15511e-17		6.33333	-4.18839e-17	6.33333	-4.59038e-17		0.0296875	3.44614e-33
	6.41667	2.66214e-17	6.41667	2.47137e-17		6.41667	-4.11883e-17	6.41667	-4.3213e-17		0.0300781	1.67357e-33
	6.5	1.82185e-17	6.5	3.12358e-17		6.5	-4.9902e-17	6.5	-3.71866e-17		0.0304687	1.58246e-33
	6.58333	4.66101e-17	6.58333	4.01204e-17		6.58333	-2.20458e-17	6.58333	-2.86747e-17		0.0308594	2.60789e-33
	6.66667	2.38304e-17	6.66667	4.82062e-17		6.66667	-4.53125e-17	6.66667	-2.10262e-17		0.03125	6.63282e-33
	6.75	7.77201e-17	6.75	5.6373e-17		6.75	7.77852e-18	6.75	-1.34334e-17		0.0316406	6.55443e-33
	6.83333	8.75202e-17	6.83333	6.95206e-17		6.83333	1.68976e-17	6.83333	-9.18216e-19		0.0320312	3.268e-33
	6.91667	7.69225e-17	6.91667	7.53165e-17		6.91667	6.30136e-18	6.91667	4.32072e-18		0.0324219	2.50327e-33
	7	5.14276e-17	7	7.63195e-17		7	-2.0097e-17	7	4.8598e-18		0.0328125	2.74567e-33
	7.08333	8.27689e-17	7.08333	8.35696e-17		7.08333	1.06751e-17	7.08333	1.17516e-17		0.0332031	3.42108e-33
	7.16667	1.03527e-16	7.16667	7.68613e-17		7.16667	3.15345e-17	7.16667	4.86501e-18		0.0335937	3.93259e-33
	7.25	5.49376e-17	7.25	8.24032e-17		7.25	-1.70995e-17	7.25	1.03959e-17		0.0339844	4.628e-33
	7.33333	8.72906e-17	7.33333	8.09067e-17		7.33333	1.527e-17	7.33333	9.03493e-18		0.034375	7.09737e-33
	7.41667	9.97619e-17	7.41667	8.59468e-17		7.41667	2.79861e-17	7.41667	1.42884e-17		0.0347656	1.38917e-32
	7.5	5.72428e-17	7.5	8.13755e-17		7.5	-1.40873e-17	7.5	9.9205e-18		0.0351562	1.6124e-32
	7.58333	1.01622e-16	7.58333	7.10372e-17		7.58333	3.05747e-17	7.58333	-3.17975e-19		0.0355469	1.17719e-32
	7.66667	3.88744e-17	7.66667	6.43081e-17		7.66667	-3.23067e-17	7.66667	-7.07148e-18		0.0359375	1.14659e-32
	7.75	9.17906e-17	7.75	5.27989e-17		7.75	1.99413e-17	7.75	-1.87716e-17		0.0363281	1.12453e-32
	7.83333	2.60096e-17	7.83333	4.36444e-17		7.83333	-4.56875e-17	7.83333	-2.83181e-17		0.0367188	6.65193e-33
	7.91667	1.24532e-17	7.91667	4.45674e-17		7.91667	-5.97982e-17	7.91667	-2.77982e-17		0.0371094	4.09053e-33
	8	4.79189e-17	8	4.20225e-17		8	-2.49512e-17	8	-3.06685e-17		0.0375	3.87974e-33
	8.08333	5.66472e-17	8.08333	4.52808e-17		8.08333	-1.6501e-17	8.08333	-2.75793e-17		0.0378906	6.39545e-33
	8.16667	4.81218e-17	8.16667	4.26057e-17		8.16667	-2.51171e-17	8.16667	-3.03448e-17		0.0382813	1.40918e-32
	8.25	7.38135e-17	8.25	5.43402e-17		8.25	1.17829e-18	8.25	-1.85909e-17		0.0386719	7.40327e-33
	8.33333	4.96422e-17	8.33333	6.08234e-17		8.33333	-2.2961e-17	8.33333	-1.18994e-17		0.0390625	3.47869e-33
	8.41667	4.39302e-17	8.41667	6.79785e-17		8.41667	-2.85377e-17	8.41667	-4.38149e-18		0.0394531	2.86259e-33
	8.5	7.74062e-17	8.5	8.26737e-17		8.5	4.93264e-18	8.5	1.0619e-17		0.0398437	3.27799e-33
	8.58333	1.05626e-16	8.58333	9.91249e-17		8.58333	3.38326e-17	8.58333	2.72061e-17		0.0402344	2.63743e-33
	8.66667	1.12505e-16	8.66667	1.12779e-16		8.66667	4.06774e-17	8.66667	4.07251e-17		0.040625	1.34607e-33
	8.75	1.39232e-16	8.75	1.23852e-16		8.75	6.74243e-17	8.75	5.15846e-17		0.0410156	8.20845e-34
	8.83333	1.36273e-16	8.83333	1.25587e-16		8.83333	6.33994e-17	8.83333	5.27995e-17		0.0414062	7.07664e-34
	8.91667	1.15758e-16	8.91667	1.1603e-16		8.91667	4.18815e-17	8.91667	4.23263e-17		0.0417969	8.5507e-34
	9	1.00582e-16	9	1.01271e-16		9	2.56985e-17	9	2.63426e-17		0.0421875	1.30899e-33
	9.08333	7.39949e-17	9.08333	8.42103e-17		9.08333	-1.69331e-18	9.08333	7.92715e-18		0.0425781	1.69281e-33
	9.16667	7.04955e-17	9.16667	6.51077e-17		9.16667	-7.22294e-18	9.16667	-1.25679e-17		0.0429688	1.39099e-33
	9.25	5.6292e-17	9.25	6.15988e-17		9.25	-2.29424e-17	9.25	-1.71132e-17		0.0433594	1.15572e-33
	9.33333	5.15793e-17	9.33333	6.38314e-17		9.33333	-2.82904e-17	9.33333	-1.57297e-17		0.04375	1.28511e-33
	9.41667	5.52782e-17	9.41667	6.7563e-17		9.41667	-2.53086e-17	9.41667	-1.26236e-17		0.0441406	1.91449e-33
	9.5	7.40916e-17	9.5	7.28702e-17		9.5	-6.4795e-18	9.5	-7.64473e-18		0.0445313	2.95491e-33
	9.58333	1.16463e-16	9.58333	7.6202e-17		9.58333	3.65205e-17	9.58333	-4.40037e-18		0.0449219	3.11182e-33
	9.66667	7.30008e-17	9.66667	7.78088e-17		9.66667	-7.71361e-18	9.66667	-2.82953e-18		0.0453125	2.89298e-33
	9.75	6.47333e-17	9.75	7.50011e-17		9.75	-1.61625e-17	9.75	-5.70421e-18		0.0457031	3.59757e-33
	9.83333	6.53646e-17	9.83333	6.81343e-17		9.83333	-1.56607e-17	9.83333	-1.29439e-17		0.0460938	6.81071e-33
	9.91667	6.21995e-17	9.91667	6.41234e-17		9.91667	-1.95882e-17	9.91667	-1.77845e-17		0.0464844	1.55001e-32
	10	5.51456e-17	10	5.80161e-17		10	-2.70067e-17	10	-2.49008e-17		0.046875	1.59654e-32
	10.0833	5.73089e-17	10.0833	6.06173e-17		10.0833	-2.60402e-17	10.0833	-2.32355e-17		0.0472656	1.26528e-32
	10.1667	6.60858e-17	10.1667	5.9386e-17		10.1667	-1.95429e-17	10.1667	-2.53844e-17		0.0476562	1.38878e-32
	10.25	8.36069e-17	10.25	6.48595e-17		10.25	-2.82193e-18	10.25	-2.06714e-17		0.0480469	1.45665e-32
	10.3333	5.0659e-17	10.3333	7.43985e-17		10.3333	-3.53495e-17	10.3333	-1.16589e-17		0.0484375	1.01409e-32
	10.4167	7.15298e-17	10.4167	8.30981e-17		10.4167	-1.44615e-17	10.4167	-3.28295e-18		0.0488281	6.68145e-33
	10.5	8.45317e-17	10.5	9.10293e-17		10.5	-1.34423e-18	10.5	4.74157e-18		0.0492187	4.62899e-33
	10.5833	1.23479e-16	10.5833	9.42635e-17		10.5833	3.76166e-17	10.5833	8.46218e-18		0.0496094	3.02106e-33
	10.6667	1.04903e-16	10.6667	9.14367e-17		10.6667	1.9164e-17	10.6667	6.20599e-18		0.05	2.01514e-33
	10.75	8.81032e-17	10.75	9.86551e-17		10.75	2.95783e-18	10.75	1.39886e-17		0.0503906	1.63275e-33
	10.8333	8.91381e-17	10.8333	9.354e-17		10.8333	5.21388e-18	10.8333	9.43773e-18		0.0507812	1.79349e-33
	10.9167	6.87608e-17	10.9167	8.26521e-17		10.9167	-1.41964e-17	10.9167	-8.81123e-19		0.0511719	2.87694e-33
	11	7.28074e-17	11	7.49285e-17		11	-9.85768e-18	11	-8.12772e-18		0.0515625	6.2103e-33
	11.0833	1.15007e-16	11.0833	7.64325e-17		11.0833	3.20073e-17	11.0833	-6.40251e-18		0.0519531	6.17589e-33
	11.1667	5.16709e-17	11.1667	7.99303e-17		11.1667	-3.15696e-17	11.1667	-2.94928e-18		0.0523438	3.06793e-33
	11.25	6.63151e-17	11.25	8.35294e-17		11.25	-1.66337e-17	11.25	4.11631e-19		0.0527344	2.08568e-33
	11.3333	1.06507e-16	11.3333	9.24863e-17		11.3333	2.30118e-17	11.3333	8.94836e-18		0.053125	2.03462e-33
	11.4167	1.03881e-16	11.4167	1.02177e-16		11.4167	1.97408e-17	11.4167	1.82035e-17		0.0535156	2.61632e-33
	11.5	1.05062e-16	11.5	1.10802e-16		11.5	2.06795e-17	11.5	2.61987e-17		0.0539063	3.99349e-33
	11.5833	1.13464e-16	11.5833	1.15373e-16		11.5833	2.8474e-17	11.5833	3.00796e-17		0.0542969	6.34864e-33
	11.6667	1.30985e-16	11.6667	1.12483e-16		11.6667	4.477e-17	11.6667	2.64058e-17		0.0546875	8.70265e-33
	11.75	1.20139e-16	11.75	1.04813e-16		11.75	3.34787e-17	11.75	1.80449e-17		0.0550781	7.34021e-33
	11.8333	8.66666e-17	11.8333	9.51572e-17		11.8333	-1.11793e-18	11.8333	7.9257e-18		0.0554687	4.28025e-33
	11.9167	4.91468e-17	11.9167	8.32814e-17		11.9167	-3.82517e-17	11.9167	-4.20456e-18		0.0558594	2.77807e-33
	12	9.90948e-17	12	6.84063e-17		12	1.12728e-17	12	-1.90899e-17		0.05625	2.42166e-33
	12.0833	6.80746e-17	12.0833	6.81194e-17		12.0833	-1.93579e-17	12.0833	-1.91671e-17		0.0566406	2.98541e-33
	12.1667	5.35191e-17	12.1667	7.52305e-17		12.1667	-3.30176e-17	12.1667	-1.18427e-17		0.0570312	5.28157e-33
	12.25	7.3935e-17	12.25	8.55432e-17		12.25	-1.26167e-17	12.25	-1.29763e-18		0.0574219	9.66126e-33
	12.3333	9.05445e-17	12.3333	9.13928e-17		12.3333	3.94587e-18	12.3333	4.77609e-18		0.0578125	7.29729e-33
	12.4167	1.51136e-16	12.4167	1.00967e-16		12.4167	6.47103e-17	12.4167	1.47043e-17		0.0582031	4.39774e-33
	12.5	1.0197e-16	12.5	1.19576e-16		12.5	1.55481e-17	12.5	3.36426e-17		0.0585938	3.71155e-33
	12.5833	1.02455e-16	12.5833	1.32829e-16		12.5833	1.65271e-17	12.5833	4.72234e-17		0.0589844	4.31338e-33
	12.6667	1.16675e-16	12.6667	1.33933e-16		12.6667	3.18311e-17	12.6667	4.87064e-17		0.059375	5.35084e-33
	12.75	1.71155e-16	12.75	1.21867e-16		12.75	8.64761e-17	12.75	3.68752e-17		0.0597656	4.32706e-33
	12.8333	1.26462e-16	12.8333	1.05294e-16		12.8333	4.17894e-17	12.8333	2.03321e-17		0.0601563	2.65842e-33
	12.9167	9.25026e-17	12.9167	9.56787e-17		12.9167	7.48026e-18	12.9167	1.04546e-17		0.0605469	1.94772e-33
	13	5.16304e-17	13	7.70691e-17		13	-3.39289e-17	13	-8.63238e-18		0.0609375	1.98398e-33
	13.0833	2.80548e-17	13.0833	5.39421e-17		13.0833	-5.81326e-17	13.0833	-3.21397e-17		0.0613281	2.94615e-33
	13.1667	5.38664e-17	13.1667	3.69256e-17		13.1667	-3.26127e-17	13.1667	-4.92221e-17		0.0617188	4.69543e-33
	13.25	4.30114e-17	13.25	3.22387e-17		13.25	-4.35945e-17	13.25	-5.36747e-17		0.0621094	2.67976e-33
	13.3333	2.87201e-17	13.3333	2.70655e-17		13.3333	-5.66951e-17	13.3333	-5.80985e-17		0.0625	1.18201e-33
	13.4167	3.18184e-17	13.4167	4.2268e-17		13.4167	-5.19427e-17	13.4167	-4.17582e-17		0.0628906	7.56466e-34
	13.5	5.61765e-17	13.5	5.45367e-17		13.5	-2.66171e-17	13.5	-2.82977e-17		0.0632812	7.14719e-34
	13.5833	3.94182e-17	13.5833	6.56173e-17		13.5833	-4.21478e-17	13.5833	-1.59821e-17		0.0636719	1.01731e-33
	13.6667	6.78971e-17	13.6667	7.65796e-17		13.6667	-1.19712e-17	13.6667	-3.93411e-18		0.0640625	2.4822e-33
	13.75	1.53837e-16	13.75	8.49392e-17		13.75	7.42136e-17	13.75	5.19308e-18		0.0644531	1.20572e-32
	13.8333	7.37151e-17	13.8333	8.78808e-17		13.8333	-6.07221e-18	13.8333	8.6376e-18		0.0648438	8.20757e-33
	13.9167	8.48193e-17	13.9167	9.18676e-17		13.9167	6.14064e-18	13.9167	1.29643e-17		0.0652344	3.8241e-33
	14	6.41447e-17	14	8.88951e-17		14	-1.45651e-17	14	1.01596e-17		0.065625	3.8991e-33
	14.0833	7.79326e-17	14.0833	7.43731e-17		14.0833	-7.49215e-19	14.0833	-4.27615e-18		0.0660156	6.02029e-33
	14.1667	8.2454e-17	14.1667	6.55025e-17		14.1667	3.66155e-18	14.1667	-1.30974e-17		0.0664062	4.69595e-33
	14.25	9.12064e-17	14.25	7.44304e-17		14.25	1.24628e-17	14.25	-4.27309e-18		0.0667969	2.3325e-33
	14.3333	4.10762e-17	14.3333	7.92725e-17		14.3333	-3.76174e-17	14.3333	2.61942e-19		0.0671875	1.72201e-33
	14.4167	6.56476e-17	14.4167	8.3727e-17		14.4167	-1.34293e-17	14.4167	4.48201e-18		0.0675781	2.09464e-33
	14.5	1.13108e-16	14.5	8.18274e-17		14.5	3.3089e-17	14.5	2.19921e-18		0.0679687	4.32592e-33
	14.5833	9.63768e-17	14.5833	7.55991e-17		14.5833	1.60776e-17	14.5833	-4.58702e-18		0.0683594	8.5932e-33
	14.6667	9.01781e-17	14.6667	8.11869e-17		14.6667	9.59306e-18	14.6667	3.53296e-19		0.06875	4.6288e-33
	14.75	6.45104e-17	14.75	9.02746e-17		14.75	-1.65856e-17	14.75	8.73177e-18		0.0691406	2.98175e-33
	14.8333	6.63064e-17	14.8333	9.51842e-17		14.8333	-1.60431e-17	14.8333	1.29754e-17		0.0695313	3.45583e-33
	14.9167	8.37233e-17	14.9167	9.80888e-17		14.9167	6.76899e-19	14.9167	1.53674e-17		0.0699219	6.24303e-33
	15	1.53702e-16	15	1.04906e-16		15	7.05104e-17	15	2.16663e-17		0.0703125	5.8098e-33
	15.0833	1.14797e-16	15.0833	1.12674e-16		15.0833	3.1166e-17	15.0833	2.91736e-17		0.0707031	2.72672e-33
	15.1667	1.2417e-16	15.1667	1.15203e-16		15.1667	4.06787e-17	15.1667	3.17935e-17		0.0710937	1.86982e-33
	15.25	9.47348e-17	15.25	1.12622e-16		15.25	1.17388e-17	15.25	2.9611e-17		0.0714844	1.9929e-33
	15.3333	9.17681e-17	15.3333	1.02241e-16		15.3333	8.8896e-18	15.3333	1.97852e-17		0.071875	2.68839e-33
	15.4167	1.01894e-16	15.4167	9.11324e-17		15.4167	2.02646e-17	15.4167	9.36086e-18		0.0722656	2.55128e-33
	15.5	7.61427e-17	15.5	8.66622e-17		15.5	-4.78146e-18	15.5	5.59563e-18		0.0726563	1.62536e-33
	15.5833	9.14951e-17	15.5833	7.88338e-17		15.5833	1.09633e-17	15.5833	-1.66889e-18		0.0730469	1.21482e-33
	15.6667	6.97237e-17	15.6667	7.04539e-17		15.6667	-1.03196e-17	15.6667	-9.79785e-18		0.0734375	1.23007e-33
	15.75	7.55043e-17	15.75	6.33892e-17		15.75	-4.45677e-18	15.75	-1.70153e-17		0.0738281	1.49003e-33
	15.8333	4.54967e-17	15.8333	6.03482e-17		15.8333	-3.50813e-17	15.8333	-2.04602e-17		0.0742188	1.50071e-33
	15.9167	5.19742e-17	15.9167	6.02036e-17		15.9167	-2.92443e-17	15.9167	-2.10518e-17		0.0746094	1.11987e-33
	16	4.74038e-17	16	6.27728e-17		16	-3.50133e-17	16	-1.8986e-17		0.075	8.93721e-34
	16.0833	8.37236e-17	16.0833	6.71786e-17		16.0833	7.78892e-19	16.0833	-1.50818e-17		0.0753906	9.64367e-34
	16.1667	8.07434e-17	16.1667	6.85854e-17		16.1667	-1.49294e-18	16.1667	-1.40549e-17		0.0757812	1.60136e-33
	16.25	6.67569e-17	16.25	6.97722e-17		16.25	-1.59169e-17	16.25	-1.31075e-17		0.0761719	5.09377e-33
	16.3333	8.03449e-17	16.3333	6.5895e-17		16.3333	-2.92878e-18	16.3333	-1.73376e-17		0.0765625	1.02946e-32
	16.4167	4.76356e-17	16.4167	5.89426e-17		16.4167	-3.60067e-17	16.4167	-2.47719e-17		0.0769531	2.70008e-33
	16.5	4.78831e-17	16.5	5.54359e-17		16.5	-3.63431e-17	16.5	-2.9037e-17		0.0773438	1.3584e-33
	16.5833	4.78645e-17	16.5833	5.51161e-17		16.5833	-3.73976e-17	16.5833	-3.03696e-17		0.0777344	1.13979e-33
	16.6667	5.7155e-17	16.6667	5.93972e-17		16.6667	-2.97826e-17	16.6667	-2.71979e-17		0.078125	1.3401e-33
	16.75	6.18271e-17	16.75	6.12181e-17		16.75	-2.60197e-17	16.75	-2.66554e-17		0.0785156	1.64471e-33
	16.8333	9.17823e-17	16.8333	6.83582e-17		16.8333	2.83876e-18	16.8333	-2.0894e-17		0.0789062	1.28896e-33
	16.9167	6.07079e-17	16.9167	7.14945e-17		16.9167	-2.94962e-17	16.9167	-1.8977e-17		0.0792969	7.90531e-34
	17	7.79247e-17	17	7.40872e-17		17	-1.3699e-17	17	-1.71839e-17		0.0796875	5.87327e-34
	17.0833	6.23529e-17	17.0833	6.9541e-17		17.0833	-3.00109e-17	17.0833	-2.21586e-17		0.0800781	6.08855e-34
	17.1667	7.98698e-17	17.1667	6.85882e-17		17.1667	-1.25037e-17	17.1667	-2.34206e-17		0.0804688	9.64627e-34
	17.25	7.61351e-17	17.25	8.05907e-17		17.25	-1.54645e-17	17.25	-1.13703e-17		0.0808594	2.69179e-33
	17.3333	8.26942e-17	17.3333	9.70417e-17		17.3333	-8.06705e-18	17.3333	5.53796e-18		0.08125	4.33038e-33
	17.4167	8.16346e-17	17.4167	1.07486e-16		17.4167	-9.23417e-18	17.4167	1.67115e-17		0.0816406	1.47422e-33
	17.5	1.47883e-16	17.5	1.30141e-16		17.5	5.71278e-17	17.5	4.02181e-17		0.0820312	8.6902e-34
	17.5833	1.83168e-16	17.5833	1.42062e-16		17.5833	9.40307e-17	17.5833	5.30994e-17		0.0824219	9.3296e-34
	17.6667	1.28316e-16	17.6667	1.46629e-16		17.6667	4.04203e-17	17.6667	5.8473e-17		0.0828125	1.84022e-33
	17.75	1.43613e-16	17.75	1.56706e-16		17.75	5.63846e-17	17.75	6.92096e-17		0.0832031	3.53484e-33
	17.8333	1.83967e-16	17.8333	1.55911e-16		17.8333	9.74991e-17	17.8333	6.89649e-17		0.0835937	1.2481e-33
	17.9167	1.09251e-16	17.9167	1.45022e-16		17.9167	2.31095e-17	17.9167	5.84048e-17		0.0839844	5.70739e-34
	18	1.28513e-16	18	1.35008e-16		18	4.14011e-17	18	4.83983e-17		0.084375	4.42855e-34
	18.0833	1.78409e-16	18.0833	1.29465e-16		18.0833	9.12192e-17	18.0833	4.27014e-17		0.0847656	5.33537e-34
	18.1667	9.6897e-17	18.1667	1.17899e-16		18.1667	9.96603e-18	18.1667	3.09375e-17		0.0851563	9.45127e-34
	18.25	1.00634e-16	18.25	1.06656e-16		18.25	1.39426e-17	18.25	1.9525e-17		0.0855469	1.69063e-33
	18.3333	8.65767e-17	18.3333	9.97734e-17		18.3333	-4.01813e-19	18.3333	1.2765e-17		0.0859375	1.46202e-33
	18.4167	8.74733e-17	18.4167	8.11622e-17		18.4167	2.77811e-19	18.4167	-5.47748e-18		0.0863281	1.17097e-33
	18.5	8.66287e-17	18.5	6.59574e-17		18.5	-5.11294e-20	18.5	-2.03012e-17		0.0867187	1.49078e-33
	18.5833	6.24218e-17	18.5833	6.47468e-17		18.5833	-2.35126e-17	18.5833	-2.11449e-17		0.0871094	2.95554e-33
	18.6667	3.74156e-17	18.6667	5.49996e-17		18.6667	-4.75795e-17	18.6667	-3.06321e-17		0.0875	2.79714e-33
	18.75	4.23234e-17	18.75	4.74773e-17		18.75	-4.28262e-17	18.75	-3.79556e-17		0.0878906	1.30842e-33
	18.8333	5.65698e-17	18.8333	4.5332e-17		18.8333	-2.87141e-17	18.8333	-3.99877e-17		0.0882813	9.81768e-34
	18.9167	5.02645e-17	18.9167	4.50492e-17		18.9167	-3.55913e-17	18.9167	-4.05329e-17		0.0886719	1.38288e-33
	19	3.67534e-17	19	4.7921e-17		19	-4.98057e-17	19	-3.82994e-17		0.0890625	5.15091e-33
	19.0833	5.45025e-17	19.0833	5.26129e-17		19.0833	-3.21746e-17	19.0833	-3.44733e-17		0.0894531	1.34192e-32
	19.1667	7.38603e-17	19.1667	5.74246e-17		19.1667	-1.33817e-17	19.1667	-3.05483e-17		0.0898438	2.08294e-33
	19.25	5.33992e-17	19.25	6.8562e-17		19.25	-3.57946e-17	19.25	-2.03006e-17		0.0902344	1.1993e-33
	19.3333	6.90965e-17	19.3333	8.06634e-17		19.3333	-2.12207e-17	19.3333	-9.11772e-18		0.090625	1.56699e-33
	19.4167	9.54525e-17	19.4167	9.33175e-17		19.4167	4.68633e-18	19.4167	2.74241e-18		0.0910156	6.15457e-33
	19.5	1.15179e-16	19.5	1.0596e-16		19.5	2.40175e-17	19.5	1.4699e-17		0.0914062	8.64414e-33
	19.5833	1.31651e-16	19.5833	1.20157e-16		19.5833	4.01024e-17	19.5833	2.84252e-17		0.0917969	1.37701e-33
	19.6667	1.10568e-16	19.6667	1.28652e-16		19.6667	1.83223e-17	19.6667	3.66527e-17		0.0921875	6.96524e-34
	19.75	1.33316e-16	19.75	1.32749e-16		19.75	4.14002e-17	19.75	4.04885e-17		0.0925781	6.33199e-34
	19.8333	1.44217e-16	19.8333	1.26775e-16		19.8333	5.18386e-17	19.8333	3.43276e-17		0.0929688	8.84874e-34
	19.9167	1.24552e-16	19.9167	1.13535e-16		19.9167	3.18061e-17	19.9167	2.10413e-17		0.0933594	1.71064e-33
	20	9.01554e-17	20	1.06134e-16		20	-2.65918e-18	20	1.3666e-17		0.09375	3.49282e-33
	20.0833	1.10992e-16	20.0833	1.04935e-16		20.0833	1.85087e-17	20.0833	1.24643e-17		0.0941406	5.52102e-33
	20.1667	6.66992e-17	20.1667	9.711e-17		20.1667	-2.54797e-17	20.1667	4.52229e-18		0.0945312	4.3431e-33
	20.25	7.87925e-17	20.25	8.96134e-17		20.25	-1.34943e-17	20.25	-3.08202e-18		0.0949219	1.48365e-33
	20.3333	1.24182e-16	20.3333	8.63769e-17		20.3333	3.13536e-17	20.3333	-6.51132e-18		0.0953125	6.25087e-34
	20.4167	9.82551e-17	20.4167	7.9592e-17		20.4167	4.91831e-18	20.4167	-1.35706e-17		0.0957031	4.07702e-34
	20.5	5.50248e-17	20.5	6.86415e-17		20.5	-3.83989e-17	20.5	-2.4717e-17		0.0960938	4.12674e-34
	20.5833	5.01251e-17	20.5833	6.35949e-17		20.5833	-4.33392e-17	20.5833	-2.96607e-17		0.0964844	6.90398e-34
	20.6667	5.02396e-17	20.6667	5.18965e-17		20.6667	-4.293e-17	20.6667	-4.09082e-17		0.096875	1.9397e-33
	20.75	3.15636e-17	20.75	3.67479e-17		20.75	-6.08901e-17	20.75	-5.54002e-17		0.0972656	1.50439e-33
	20.8333	4.8086e-17	20.8333	3.60255e-17		20.8333	-4.30428e-17	20.8333	-5.52898e-17		0.0976562	5.58688e-34
	20.9167	5.11677e-17	20.9167	4.12136e-17		20.9167	-3.87766e-17	20.9167	-4.92305e-17		0.0980469	3.6673e-34
	21	3.68573e-17	21	4.79798e-17		21	-5.26092e-17	21	-4.16419e-17		0.0984375	3.91015e-34
	21.0833	3.81009e-17	21.0833	6.19898e-17		21.0833	-5.11441e-17	21.0833	-2.70051e-17		0.0988281	6.48208e-34
	21.1667	8.58988e-17	21.1667	8.15748e-17		21.1667	-2.48207e-18	21.1667	-6.9857e-18		0.0992187	1.60579e-33
	21.25	9.43578e-17	21.25	9.36336e-17		21.25	6.16812e-18	21.25	5.33786e-18		0.0996094	3.57981e-33
	21.3333	1.14581e-16	21.3333	9.50897e-17		21.3333	2.64815e-17	21.3333	7.12776e-18		0.1	1.9881e-33
	21.4167	1.29442e-16	21.4167	1.02607e-16		21.4167	4.14444e-17	21.4167	1.50399e-17
	21.5	1.09663e-16	21.5	1.07629e-16		21.5	2.21527e-17	21.5	2.02249e-17
	21.5833	6.82066e-17	21.5833	1.07655e-16		21.5833	-1.89838e-17	21.5833	2.02693e-17
	21.6667	6.72202e-17	21.6667	1.08873e-16		21.6667	-1.95749e-17	21.6667	2.14693e-17
	21.75	1.51927e-16	21.75	1.07967e-16		21.75	6.43455e-17	21.75	2.02839e-17
	21.8333	1.29884e-16	21.8333	1.1025e-16		21.8333	4.1102e-17	21.8333	2.20828e-17
	21.9167	1.1503e-16	21.9167	1.11394e-16		21.9167	2.63811e-17	21.9167	2.2606e-17
	22	1.02988e-16	22	1.15251e-16		22	1.35254e-17	22	2.56328e-17
	22.0833	1.00395e-16	22.0833	1.12425e-16		22.0833	9.57719e-18	22.0833	2.18672e-17
	22.1667	1.02887e-16	22.1667	1.00404e-16		22.1667	1.16487e-17	22.1667	8.88353e-18
	22.25	8.61777e-17	22.25	9.34043e-17		22.25	-5.93067e-18	22.25	8.78789e-19
	22.3333	1.20759e-16	22.3333	9.54219e-17		22.3333	2.69115e-17	22.3333	1.85147e-18
	22.4167	9.98123e-17	22.4167	9.53842e-17		22.4167	5.20288e-18	22.4167	9.68025e-19
	22.5	7.65486e-17	22.5	1.01057e-16		22.5	-1.88813e-17	22.5	5.907e-18
	22.5833	8.43329e-17	22.5833	1.08679e-16		22.5833	-1.12392e-17	22.5833	1.29898e-17
	22.6667	1.44943e-16	22.6667	1.19205e-16		22.6667	4.93053e-17	22.6667	2.34115e-17
	22.75	1.12057e-16	22.75	1.25262e-16		22.75	1.62022e-17	22.75	2.96929e-17
	22.8333	1.50321e-16	22.8333	1.25376e-16		22.8333	5.45739e-17	22.8333	3.00523e-17
	22.9167	1.29107e-16	22.9167	1.22093e-16		22.9167	3.44594e-17	22.9167	2.71468e-17
	23	1.18544e-16	23	1.11692e-16		23	2.45112e-17	23	1.71577e-17
	23.0833	8.4327e-17	23.0833	9.20065e-17		23.0833	-9.84016e-18	23.0833	-2.17578e-18
	23.1667	4.60935e-17	23.1667	7.46765e-17		23.1667	-4.8084e-17	23.1667	-1.92254e-17
	23.25	8.22895e-17	23.25	6.23867e-17		23.25	-1.12209e-17	23.25	-3.13389e-17
	23.3333	6.6595e-17	23.3333	6.18354e-17		23.3333	-2.6823e-17	23.3333	-3.17237e-17
	23.4167	4.26316e-17	23.4167	6.71718e-17		23.4167	-5.10335e-17	23.4167	-2.60687e-17
	23.5	6.02439e-17	23.5	7.30837e-17		23.5	-3.29574e-17	23.5	-1.97577e-17
	23.5833	1.18167e-16	23.5833	8.55671e-17		23.5833	2.55989e-17	23.5833	-6.98614e-18
	23.6667	9.62897e-17	23.6667	9.28687e-17		23.6667	4.37481e-18	23.6667	4.87917e-19
	23.75	9.51563e-17	23.75	9.95995e-17		23.75	3.16115e-18	23.75	7.27762e-18
	23.8333	8.54467e-17	23.8333	1.04497e-16		23.8333	-7.04743e-18	23.8333	1.19764e-17
	23.9167	1.30851e-16	23.9167	1.01915e-16		23.9167	3.78015e-17	23.9167	8.9179e-18
	24	9.4819e-17	24	9.97201e-17		24	1.42156e-18	24	6.07169e-18
	24.0833	7.84578e-17	24.0833	1.00607e-16		24.0833	-1.58699e-17	24.0833	6.40999e-18
	24.1667	1.02888e-16	24.1667	9.71289e-17		24.1667	7.92462e-18	24.1667	2.63393e-18
	24.25	9.81057e-17	24.25	8.99367e-17		24.25	3.2132e-18	24.25	-4.70158e-18
	24.3333	9.96553e-17	24.3333	7.86746e-17		24.3333	4.88942e-18	24.3333	-1.59745e-17
	24.4167	6.24742e-17	24.4167	7.79264e-17		24.4167	-3.1477e-17	24.4167	-1.66008e-17
	24.5	6.45681e-17	24.5	7.27024e-17		24.5	-2.92918e-17	24.5	-2.15061e-17
	24.5833	6.02682e-17	24.5833	6.43092e-17		24.5833	-3.37487e-17	24.5833	-2.95041e-17
	24.6667	7.06544e-17	24.6667	6.62871e-17		24.6667	-2.28811e-17	24.6667	-2.69795e-17
	24.75	8.45467e-17	24.75	7.86012e-17		24.75	-8.26334e-18	24.75	-1.39227e-17
	24.8333	7.06055e-17	24.8333	9.18553e-17		24.8333	-2.11926e-17	24.8333	1.60345e-19
	24.9167	9.42399e-17	24.9167	9.94279e-17		24.9167	3.56829e-18	24.9167	8.72396e-18
	25	1.33249e-16	25	1.08762e-16		25	4.40953e-17	25	1.91184e-17
	25.0833	1.33397e-16	25.0833	1.14263e-16		25.0833	4.50713e-17	25.0833	2.56685e-17
	25.1667	8.91902e-17	25.1667	1.1178e-16		25.1667	1.4012e-18	25.1667	2.42615e-17
	25.25	1.00595e-16	25.25	1.04588e-16		25.25	1.37451e-17	25.25	1.80821e-17
	25.3333	1.12533e-16	25.3333	9.31484e-17		25.3333	2.68871e-17	25.3333	7.54068e-18
	25.4167	8.25789e-17	25.4167	8.17921e-17		25.4167	-1.80481e-18	25.4167	-2.8715e-18
	25.5	5.55765e-17	25.5	7.85293e-17		25.5	-2.77901e-17	25.5	-5.08618e-18
	25.5833	6.86276e-17	25.5833	7.77956e-17		25.5833	-1.41907e-17	25.5833	-4.76975e-18
	25.6667	8.78943e-17	25.6667	7.05757e-17		25.6667	5.90174e-18	25.6667	-1.10411e-17
	25.75	8.10303e-17	25.75	7.4757e-17		25.75	5.66868e-19	25.75	-6.01025e-18
	25.8333	8.28584e-17	25.8333	8.23455e-17		25.8333	3.03561e-18	25.8333	2.35995e-18
	25.9167	7.01608e-17	25.9167	8.92643e-17		25.9167	-9.04047e-18	25.9167	1.00263e-17
	26	8.32592e-17	26	9.15883e-17		26	4.65841e-18	26	1.30551e-17
	26.0833	1.25837e-16	26.0833	9.22507e-17		26.0833	4.78143e-17	26.0833	1.43008e-17
	26.1667	8.31637e-17	26.1667	9.44371e-17		26.1667	5.69414e-18	26.1667	1.69675e-17
	26.25	9.41691e-17	26.25	9.30764e-17		26.25	1.72268e-17	26.25	1.61341e-17
	26.3333	8.80176e-17	26.3333	8.66298e-17		26.3333	1.15746e-17	26.3333	1.01868e-17
	26.4167	7.9429e-17	26.4167	7.80532e-17		26.4167	3.45583e-18	26.4167	2.08001e-18
	26.5	7.61323e-17	26.5	7.28276e-17		26.5	5.97478e-19	26.5	-2.70721e-18
	26.5833	6.34025e-17	26.5833	7.68526e-17		26.5833	-1.17271e-17	26.5833	1.72303e-18
	26.6667	6.18411e-17	26.6667	7.43152e-17		26.6667	-1.2918e-17	26.6667	-4.43936e-19
	26.75	9.30477e-17	26.75	8.1137e-17		26.75	1.86225e-17	26.75	6.71175e-18
	26.8333	9.99508e-17	26.8333	9.20883e-17		26.8333	2.58212e-17	26.8333	1.79586e-17
	26.9167	8.96181e-17	26.9167	9.83048e-17		26.9167	1.5744e-17	26.9167	2.44307e-17
	27	8.59591e-17	27	9.73299e-17		27	1.22988e-17	27	2.36696e-17
	27.0833	1.25777e-16	27.0833	9.44271e-17		27.0833	5.22872e-17	27.0833	2.09371e-17
	27.1667	9.53521e-17	27.1667	8.56824e-17		27.1667	2.1987e-17	27.1667	1.23173e-17
	27.25	5.38815e-17	27.25	7.44652e-17		27.25	-1.94056e-17	27.25	1.17817e-18
	27.3333	4.86084e-17	27.3333	6.30008e-17		27.3333	-2.46494e-17	27.3333	-1.02569e-17
	27.4167	7.33715e-17	27.4167	5.14561e-17		27.4167	9.26053e-20	27.4167	-2.18228e-17
	27.5	4.51291e-17	27.5	4.7693e-17		27.5	-2.82231e-17	27.5	-2.56593e-17
	27.5833	3.42398e-17	27.5833	5.56143e-17		27.5833	-3.92397e-17	27.5833	-1.78652e-17
	27.6667	5.4672e-17	27.6667	6.67944e-17		27.6667	-1.89905e-17	27.6667	-6.868e-18
	27.75	7.67064e-17	27.75	6.78093e-17		27.75	2.80363e-18	27.75	-6.09348e-18
	27.8333	1.0385e-16	27.8333	7.05004e-17		27.8333	2.96479e-17	27.8333	-3.70183e-18
	27.9167	7.59059e-17	27.9167	7.4958e-17		27.9167	1.34332e-18	27.9167	3.95432e-19
	28	6.58632e-17	28	7.28307e-17		28	-9.12226e-18	28	-2.15478e-18
	28.0833	4.07988e-17	28.0833	6.42533e-17		28.0833	-3.46739e-17	28.0833	-1.12194e-17
	28.1667	7.81637e-17	28.1667	5.82519e-17		28.1667	2.13759e-18	28.1667	-1.77742e-17
	28.25	5.28976e-17	28.25	6.07615e-17		28.25	-2.37496e-17	28.25	-1.58857e-17
	28.3333	5.4633e-17	28.3333	6.55025e-17		28.3333	-2.27049e-17	28.3333	-1.18354e-17
	28.4167	6.75915e-17	28.4167	6.90743e-17		28.4167	-1.05084e-17	28.4167	-9.02561e-18
	28.5	9.32184e-17	28.5	7.76153e-17		28.5	1.42834e-17	28.5	-1.31968e-18
	28.5833	9.65921e-17	28.5833	7.9688e-17		28.5833	1.67474e-17	28.5833	-1.56694e-19
	28.6667	5.80143e-17	28.6667	8.60745e-17		28.6667	-2.28167e-17	28.6667	5.24356e-18
	28.75	8.7103e-17	28.75	8.85598e-17		28.75	5.20759e-18	28.75	6.66441e-18
	28.8333	1.08026e-16	28.8333	9.23456e-17		28.8333	2.49864e-17	28.8333	9.30577e-18
	28.9167	8.14045e-17	28.9167	9.4343e-17		28.9167	-2.8615e-18	28.9167	1.0077e-17
	29	9.27736e-17	29	9.41102e-17		29	7.19808e-18	29	8.5346e-18
	29.0833	9.81042e-17	29.0833	9.12839e-17		29.0833	1.11339e-17	29.0833	4.31357e-18
	29.1667	1.02703e-16	29.1667	7.64633e-17		29.1667	1.42507e-17	29.1667	-1.19887e-17
	29.25	6.81582e-17	29.25	6.87503e-17		29.25	-2.1864e-17	29.25	-2.12719e-17
	29.3333	4.49105e-17	29.3333	6.92193e-17		29.3333	-4.67724e-17	29.3333	-2.24635e-17
	29.4167	4.95313e-17	29.4167	6.56409e-17		29.4167	-4.39044e-17	29.4167	-2.77948e-17
	29.5	6.05763e-17	29.5	6.67092e-17		29.5	-3.4706e-17	29.5	-2.8573e-17
	29.5833	1.09637e-16	29.5833	7.8889e-17		29.5833	1.24126e-17	29.5833	-1.83354e-17
	29.6667	1.03788e-16	29.6667	9.57568e-17		29.6667	4.52432e-18	29.6667	-3.50723e-18
	29.75	9.53671e-17	29.75	1.16428e-16		29.75	-6.03544e-18	29.75	1.50249e-17
	29.8333	1.35114e-16	29.8333	1.40016e-16		29.8333	3.14721e-17	29.8333	3.63744e-17
	29.9167	1.7242e-16	29.9167	1.65638e-16		29.9167	6.64358e-17	29.9167	5.96544e-17

## Sheet: Figure 1i
Figure 1i
	Time (min)	Displacement flux (µm^2)
		HEL		BSA
		Mean	SEM	Mean	SEM
	0	0.172	0.0295644	0.00631	0.00121393
	0.0833333	0.1	0.0172074	0.00226	0.000434093
	0.166667	0.172	0.0294351	0.026	0.00501303
	0.25	0.115	0.0197912	0.00602	0.00115778
	0.333333	0.156	0.0266896	0.0123	0.0023624
	0.416667	0.123	0.0211427	-0.0123	0.00235934
	0.5	0.105	0.0180205	0.00794	0.00152897
	0.583333	0.0535	0.00917041	-0.00614	0.00118081
	0.666667	0.0842	0.0144453	0.00836	0.00160848
	0.75	-0.0317	0.00543575	-0.0147	0.00283248
	0.833333	0.0253	0.00433095	0.000362	6.96942e-05
	0.916667	-0.00795	0.00136264	-0.0105	0.00201206
	1	-0.0275	0.00472217	-0.0261	0.00502322
	1.08333	-0.0192	0.00329577	-0.0109	0.00210594
	1.16667	-0.0797	0.0136653	-0.0206	0.00396262
	1.25	-0.0988	0.0169437	-0.0176	0.00337783
	1.33333	-0.0752	0.0129035	-0.0138	0.002654
	1.41667	-0.0755	0.0129512	-0.00848	0.00163184
	1.5	-0.000985	0.000168948	-0.00638	0.00122752
	1.58333	-0.0596	0.0102212	-0.0154	0.00296427
	1.66667	-0.136	0.0233926	-0.0246	0.0047372
	1.75	0.00949	0.0016282	-0.0241	0.0046358
	1.83333	0.000154	2.63996e-05	-0.0266	0.00512515
	1.91667	-0.0789	0.0135302	-0.00858	0.00165174
	2	-0.197	0.0337618	-0.00967	0.00186048
	2.08333	-0.195	0.0335045	-0.0136	0.00262435
	2.16667	-0.298	0.0511171	-0.0183	0.0035189
	2.25	-0.144	0.0247282	-0.0331	0.00637124
	2.33333	-0.145	0.0247934	-0.0201	0.00387213
	2.41667	-0.195	0.0334373	-0.0424	0.00815685
	2.5	-0.203	0.0347742	-0.0395	0.00759723
	2.58333	-0.0846	0.014505	-0.0277	0.00532402
	2.66667	-0.109	0.0187052	-0.0238	0.00457477
	2.75	-0.181	0.0310629	-0.0246	0.00472996
	2.83333	-0.163	0.0279419	-0.0247	0.00475508
	2.91667	-0.189	0.0323493	-0.0189	0.00363649
	3	-0.17	0.0291341	-0.0321	0.00617799
	3.08333	-0.189	0.0323347	-0.0243	0.00467893
	3.16667	-0.192	0.0329842	-0.0222	0.00427895
	3.25	-0.192	0.0328868	-0.0365	0.00702477
	3.33333	-0.183	0.0313672	-0.00676	0.00130164
	3.41667	-0.194	0.0332051	-0.037	0.00712868
	3.5	-0.321	0.0550255	-0.0276	0.00530535
	3.58333	-0.256	0.0439216	-0.0463	0.00891155
	3.66667	-0.265	0.0455206	-0.0266	0.00511309
	3.75	-0.278	0.0476521	-0.0402	0.00773018
	3.83333	-0.273	0.0468483	-0.0419	0.00806327
	3.91667	-0.305	0.0522343	-0.0441	0.00847988
	4	-0.336	0.0576971	-0.0336	0.00647185
	4.08333	-0.413	0.0707827	-0.0404	0.00777604
	4.16667	-0.285	0.0489543	-0.0283	0.00544802
	4.25	-0.337	0.0578089	-0.0418	0.00805071
	4.33333	-0.303	0.0519603	-0.0408	0.00786061
	4.41667	-0.295	0.0505233	-0.0185	0.00356413
	4.5	-0.276	0.0472514	-0.0169	0.00325598
	4.58333	-0.309	0.052953	-0.00648	0.00124782
	4.66667	-0.389	0.0666785	-0.0257	0.0049546
	4.75	-0.356	0.0610394	-0.0266	0.00512149
	4.83333	-0.374	0.0641704	-0.0134	0.00257727
	4.91667	-0.365	0.0626267	-0.0448	0.00862786
	5	-0.328	0.0562786	-0.0449	0.00864034
	5.08333	-0.423	0.0724873	-0.0153	0.00293853
	5.16667	-0.318	0.0544775	-0.0224	0.00430494
	5.25	-0.398	0.068315	-0.0507	0.00975131
	5.33333	-0.359	0.0615661	-0.0406	0.00780556
	5.41667	-0.323	0.0554344	-0.0476	0.00915264
	5.5	-0.355	0.0608248	-0.0253	0.00486278
	5.58333	-0.304	0.0520714	-0.0283	0.00545203
	5.66667	-0.43	0.0737825	-0.033	0.00635899
	5.75	-0.387	0.0663047	-0.0637	0.0122576
	5.83333	-0.401	0.068776	-0.0173	0.00332458
	5.91667	-0.316	0.0541936	-0.0404	0.00777351
	6	-0.342	0.0587157	-0.0349	0.0067209
	6.08333	-0.319	0.0547246	-0.0317	0.00610361
	6.16667	-0.378	0.0648168	-0.0556	0.0106977
	6.25	-0.37	0.0633991	-0.0387	0.0074475
	6.33333	-0.362	0.062147	-0.0133	0.00255375
	6.41667	-0.391	0.0671071	-0.0335	0.00645395
	6.5	-0.403	0.0691338	-0.0459	0.00884183
	6.58333	-0.413	0.0709134	-0.028	0.00538247
	6.66667	-0.352	0.060434	-0.0402	0.00773618
	6.75	-0.419	0.0719062	-0.0373	0.00718402
	6.83333	-0.425	0.0728538	-0.0338	0.00649648
	6.91667	-0.499	0.0856462	-0.0417	0.00803074
	7	-0.432	0.0741	-0.0358	0.0068896
	7.08333	-0.378	0.0648418	-0.0278	0.00535302
	7.16667	-0.4	0.0685223	-0.0187	0.00359051
	7.25	-0.383	0.0657179	-0.0295	0.0056811
	7.33333	-0.442	0.0757606	-0.0313	0.00602661
	7.41667	-0.545	0.0933854	-0.0315	0.00606369
	7.5	-0.47	0.0805281	-0.0291	0.00560055
	7.58333	-0.547	0.0938138	-0.0301	0.00579341
	7.66667	-0.473	0.0811725	-0.0378	0.00727518
	7.75	-0.41	0.0703984	-0.0348	0.00669165
	7.83333	-0.444	0.076184	-0.0351	0.00676317
	7.91667	-0.477	0.0817346	-0.0223	0.00429723
	8	-0.442	0.0758766	-0.0531	0.0102206
	8.08333	-0.313	0.0536969	-0.0337	0.00649099
	8.16667	-0.447	0.0765853	-0.0143	0.00274534
	8.25	-0.366	0.0627246	-0.0127	0.00244058
	8.33333	-0.377	0.0646148	-0.0409	0.00786748
	8.41667	-0.412	0.0707131	-0.0288	0.00553627
	8.5	-0.46	0.0788055	-0.0297	0.00570812
	8.58333	-0.36	0.0616611	-0.0126	0.00242519
	8.66667	-0.434	0.0744748	-0.0509	0.00979633
	8.75	-0.53	0.0909441	-0.0316	0.00607547
	8.83333	-0.537	0.0920504	-0.012	0.00230831
	8.91667	-0.633	0.108525	-0.053	0.0101934
	9	-0.489	0.0838452	-0.0333	0.0064167
	9.08333	-0.458	0.0785848	-0.0231	0.00443861
	9.16667	-0.42	0.0719749	-0.038	0.0073091
	9.25	-0.511	0.0875649	-0.0262	0.00504567
	9.33333	-0.479	0.0821157	-0.0107	0.00206847
	9.41667	-0.476	0.0816038	-0.0358	0.00688453
	9.5	-0.507	0.0869454	-0.0322	0.00619615
	9.58333	-0.466	0.0799738	-0.0319	0.00625256
	9.66667	-0.394	0.0676539	-0.0412	0.00807187
	9.75	-0.472	0.0808738	-0.0402	0.00788208
	9.83333	-0.43	0.0738029	-0.0387	0.00758695
	9.91667	-0.501	0.0858917	-0.0265	0.00519121
	10	-0.465	0.0797207	-0.0178	0.00363758
	10.0833	-0.508	0.0871663	-0.00471	0.000962258
	10.1667	-0.485	0.0832119	-0.0316	0.0064579
	10.25	-0.555	0.0951351	-0.0361	0.00736902
	10.3333	-0.522	0.0894398	-0.0407	0.00829894
	10.4167	-0.452	0.0775424	-0.0261	0.00533247
	10.5	-0.395	0.0678263	-0.03	0.00612071
	10.5833	-0.349	0.0599123	-0.0278	0.00568477
	10.6667	-0.469	0.0804344	-0.0347	0.00707638
	10.75	-0.379	0.0650304	-0.047	0.00960038
	10.8333	-0.407	0.0697714	-0.0264	0.00538243
	10.9167	-0.36	0.0617789	-0.0374	0.00762885
	11	-0.33	0.0565154	-0.00797	0.00162684
	11.0833	-0.47	0.0805401	0.000199	4.05415e-05
	11.1667	-0.482	0.0826229	-0.0428	0.00873542
	11.25	-0.495	0.0848747	-0.0538	0.010985
	11.3333	-0.622	0.106627	-0.0191	0.00389246
	11.4167	-0.57	0.0977062	-0.0201	0.00409925
	11.5	-0.607	0.104091	-0.0256	0.0052354
	11.5833	-0.514	0.0881165	-0.0237	0.00483061
	11.6667	-0.556	0.0954006	-0.0137	0.00279372
	11.75	-0.514	0.0881159	-0.0176	0.00358842
	11.8333	-0.478	0.0820486	-0.027	0.00551437
	11.9167	-0.457	0.0783541	-0.0248	0.00506975
	12	-0.497	0.0851665	-0.0256	0.00521774
	12.0833	-0.571	0.0979887	-0.0347	0.00707981
	12.1667	-0.584	0.100101	-0.0456	0.00930127
	12.25	-0.614	0.105253	-0.0273	0.00557012
	12.3333	-0.674	0.115578	-0.00281	0.000573375
	12.4167	-0.546	0.0936581	-0.0351	0.00716102
	12.5	-0.514	0.0881998	-0.026	0.00530366
	12.5833	-0.444	0.0761169	-0.0224	0.00456359
	12.6667	-0.449	0.0770062	-0.0358	0.00731763
	12.75	-0.354	0.0607416	-0.0225	0.00459526
	12.8333	-0.402	0.068978	-0.043	0.00878135
	12.9167	-0.258	0.0448661	-0.022	0.00448941
	13	-0.461	0.0802838	-0.0263	0.005365
	13.0833	-0.483	0.0841208	-0.0365	0.00745015
	13.1667	-0.448	0.0780132	-0.0284	0.00579306
	13.25	-0.494	0.0860452	-0.019	0.00387824
	13.3333	-0.5	0.0869862	-0.0253	0.00517074
	13.4167	-0.434	0.0754867	-0.0374	0.00762495
	13.5	-0.467	0.081334	-0.035	0.00713709
	13.5833	-0.368	0.0639756	-0.0159	0.0032536
	13.6667	-0.493	0.0858707	-0.0055	0.00112214
	13.75	-0.51	0.0888139	0.00168	0.000342266
	13.8333	-0.58	0.100949	-0.0273	0.00556917
	13.9167	-0.506	0.0881605	-0.03	0.00611965
	14	-0.487	0.0847301	-0.0387	0.00789202
	14.0833	-0.521	0.090679	-0.0435	0.00887258
	14.1667	-0.439	0.0776446	-0.0405	0.00826215
	14.25	-0.517	0.0914251	-0.0237	0.00483908
	14.3333	-0.439	0.0775311	-0.0235	0.0047896
	14.4167	-0.452	0.079827	-0.0489	0.00997914
	14.5	-0.432	0.0763531	-0.0414	0.00845324
	14.5833	-0.533	0.0941654	-0.0249	0.00507386
	14.6667	-0.503	0.0889786	-0.0182	0.00371904
	14.75	-0.477	0.0842545	-0.0325	0.00664093
	14.8333	-0.478	0.0845396	-0.0366	0.0074702
	14.9167	-0.332	0.0586671	-0.0348	0.00710542
	15	-0.366	0.0646961	-0.0295	0.00601702
	15.0833	-0.446	0.0787662	-0.0342	0.00697949
	15.1667	-0.348	0.0615161	-0.0592	0.012093
	15.25	-0.357	0.0631204	-0.0576	0.0117578
	15.3333	-0.257	0.0453571	-0.0384	0.00783121
	15.4167	-0.302	0.0534237	-0.0462	0.00943285
	15.5	-0.36	0.0635874	-0.0441	0.00900893
	15.5833	-0.368	0.0650965	-0.0384	0.00784053
	15.6667	-0.391	0.0691357	-0.0437	0.00892266
	15.75	-0.365	0.0644958	-0.0286	0.00582882
	15.8333	-0.377	0.0665614	-0.0298	0.00608632
	15.9167	-0.424	0.0749691	-0.00896	0.00182985
	16	-0.382	0.0674615	-0.0512	0.0104437
	16.0833	-0.369	0.0651546	-0.0268	0.00547881
	16.1667	-0.414	0.0732232	-0.0223	0.00454968
	16.25	-0.374	0.0660447	-0.0354	0.00722662
	16.3333	-0.393	0.0695393	-0.0519	0.010594
	16.4167	-0.319	0.0564566	-0.0335	0.00684725
	16.5	-0.29	0.0512202	-0.0613	0.012513
	16.5833	-0.232	0.0410881	-0.0339	0.00691648
	16.6667	-0.341	0.0602984	-0.0229	0.00467073
	16.75	-0.363	0.0642463	-0.0491	0.0100315
	16.8333	-0.246	0.0435013	-0.0371	0.00757769
	16.9167	-0.206	0.0363669	-0.0372	0.0075852
	17	-0.288	0.0508481	-0.0514	0.0104855
	17.0833	-0.156	0.0275046	-0.0218	0.00444152
	17.1667	-0.291	0.0514424	-0.0305	0.0062294
	17.25	-0.308	0.0544585	-0.0214	0.00436786
	17.3333	-0.349	0.0616583	-0.0309	0.00630349
	17.4167	-0.307	0.0543269	-0.0345	0.00703893
	17.5	-0.298	0.0526152	-0.0331	0.00675613
	17.5833	-0.354	0.0626338	-0.0339	0.00692225
	17.6667	-0.305	0.0539629	-0.02	0.004085
	17.75	-0.302	0.053325	-0.0186	0.00379873
	17.8333	-0.476	0.0840697	-0.0289	0.00590557
	17.9167	-0.391	0.069069	-0.0353	0.00720225
	18	-0.446	0.0787974	-0.0561	0.0114599
	18.0833	-0.339	0.0599276	-0.0353	0.00719862
	18.1667	-0.336	0.0594067	-0.0274	0.00560184
	18.25	-0.53	0.0936754	-0.0256	0.00521702
	18.3333	-0.467	0.0826137	-0.00995	0.00203165
	18.4167	-0.446	0.0788877	-0.0332	0.00692981
	18.5	-0.338	0.059814	-0.0205	0.00437565
	18.5833	-0.318	0.0561679	-0.0406	0.00864865
	18.6667	-0.378	0.0667582	-0.0119	0.00252761
	18.75	-0.354	0.0625674	-0.0178	0.00379247
	18.8333	-0.358	0.0632501	-0.0254	0.00541334
	18.9167	-0.425	0.0764166	-0.0346	0.00737803
	19	-0.504	0.0905758	-0.036	0.00766521
	19.0833	-0.48	0.0862059	-0.0281	0.00598394
	19.1667	-0.448	0.0803738	-0.0259	0.00552716
	19.25	-0.508	0.0911877	-0.0383	0.00815646
	19.3333	-0.532	0.0954681	-0.0445	0.00948195
	19.4167	-0.598	0.107345	-0.0393	0.00838654
	19.5	-0.553	0.0993424	0.00229	0.000487587
	19.5833	-0.591	0.106103	-0.00147	0.000313424
	19.6667	-0.418	0.0750975	-0.0295	0.00644765
	19.75	-0.437	0.0784385	0.0137	0.00298829
	19.8333	-0.5	0.0897658	-0.00826	0.00180201
	19.9167	-0.511	0.0917357	-0.00991	0.00216197
	20	-0.423	0.075932	-0.0193	0.00421279
	20.0833	-0.356	0.0640141	-0.0154	0.00336886
	20.1667	-0.401	0.0731473	-0.0149	0.00325427
	20.25	-0.291	0.0530601	-0.0371	0.00809862
	20.3333	-0.338	0.0627093	-0.0141	0.00308155
	20.4167	-0.325	0.0603492	-0.0248	0.00541869
	20.5	-0.297	0.0551535	-0.0237	0.00517532
	20.5833	-0.372	0.0691632	-0.0213	0.00465486
	20.6667	-0.243	0.0451751	-0.00269	0.000587199
	20.75	-0.402	0.0745703	-0.0291	0.00634898
	20.8333	-0.506	0.0939805	-0.0216	0.00470801
	20.9167	-0.466	0.0864604	-0.037	0.00808149
	21	-0.401	0.0745383	-0.0297	0.00648702
	21.0833	-0.321	0.0596694	-0.0194	0.00422899
	21.1667	-0.26	0.048309	-0.00756	0.0016488
	21.25	-0.301	0.055907	-0.0123	0.00267741
	21.3333	-0.34	0.0632075	0.00481	0.00107537
	21.4167	-0.315	0.0585829	-0.0138	0.00307979
	21.5	-0.367	0.0681967	-0.0234	0.00523363
	21.5833	-0.412	0.0765599	-0.00358	0.000801034
	21.6667	-0.371	0.0688839	-0.0315	0.00705414
	21.75	-0.425	0.0789355	-0.00505	0.00112924
	21.8333	-0.348	0.0646019	-0.0144	0.00330383
	21.9167	-0.305	0.0567192	-0.0129	0.00296119
	22	-0.322	0.0598726	-0.0121	0.00278643
	22.0833	-0.365	0.0678211	-0.00494	0.00113379
	22.1667	-0.228	0.0423127	-0.0215	0.00492463
	22.25	-0.365	0.067725	-0.00583	0.001338
	22.3333	-0.355	0.0658848	-0.0171	0.00392548
	22.4167	-0.386	0.0715987	-0.0134	0.00308495
	22.5	-0.376	0.0697651	0.00941	0.00215887
	22.5833	-0.403	0.074749	-0.0238	0.00545265
	22.6667	-0.288	0.0534512	-0.00146	0.000335334
	22.75	-0.387	0.0718061	0.00551	0.00126356
	22.8333	-0.377	0.0699976	-0.0311	0.00713911
	22.9167	-0.474	0.0879496	0.0111	0.00254167
	23	-0.425	0.0789921	-0.0147	0.00336543
	23.0833	-0.287	0.0532744	-0.0132	0.00302207
	23.1667	-0.392	0.0727744	-0.0246	0.0056525
	23.25	-0.494	0.0917138	-0.00213	0.000488994
	23.3333	-0.569	0.105753	-0.036	0.0082628
	23.4167	-0.531	0.0986405	-0.0178	0.00408323
	23.5	-0.518	0.096282	-0.0281	0.00644826
	23.5833	-0.419	0.0778682	-0.00423	0.000970584
	23.6667	-0.383	0.0711388	-0.0182	0.00416738
	23.75	-0.439	0.0815817	-0.0254	0.00583339
	23.8333	-0.33	0.0612714	-0.0133	0.00306152
	23.9167	-0.324	0.0601776	-0.0201	0.00460253
	24	-0.353	0.0655623	-0.00294	0.000675229
	24.0833	-0.442	0.0820237	-0.0368	0.00844493
	24.1667	-0.332	0.061617	-0.0223	0.00511314
	24.25	-0.338	0.0627575	-0.0482	0.011058
	24.3333	-0.343	0.0636222	-0.0208	0.00476857
	24.4167	-0.423	0.0786337	-0.0377	0.0086449
	24.5	-0.395	0.0734097	-0.0151	0.00347358
	24.5833	-0.313	0.0581601	-0.0322	0.00739429
	24.6667	-0.41	0.0762102	-0.0208	0.00476223
	24.75	-0.353	0.0666609	-0.0443	0.0101718
	24.8333	-0.457	0.0879753	-0.017	0.00390458
	24.9167	-0.374	0.0733366	-0.0298	0.00682977
	25	-0.346	0.0677815	-0.0136	0.00311987

## Sheet: Figure 3a
Figure 3a
			Coordinated Energy (J)		Myosin II GFP signal
		Time (min)	Raw	Smooth	Raw	Smooth
		0	0	0	0	0
		0.0833333	0	0	0	0
		0.166667	0	0	0	0
		0.25	0	0	0	0
		0.333333	0	0	0	0
		0.416667	0	0	0	0
		0.5	0	0	0	0
		0.583333	0	0	0	0
		0.666667	0	0	0	0
		0.75	0	0	0	0
		0.833333	0	0	0	0
		0.916667	0	0	0	0
		1	0	0	0	0
		1.08333	0	0	0	0
		1.16667	0	0	0	0
		1.25	0	0	0	0
		1.33333	0	0	0	0
		1.41667	0	0	0	0
		1.5	0	0	0	0
		1.58333	0	0	0	0
		1.66667	0	0	0	0
		1.75	0	0	0	0
		1.83333	0	0	0	0
		1.91667	0	0	0	0
		2	0	0	0	0
		2.08333	0	0	0	0
		2.16667	0	5.1482e-19	0	1.2182
		2.25	0	6.13614e-19	0	2.587
		2.33333	2.5741e-18	6.80612e-19	6.091	3.9212
		2.41667	4.93972e-19	1.23508e-18	6.844	5.5152
		2.5	3.34989e-19	1.34705e-18	6.671	7.0548
		2.58333	2.77233e-18	2.50454e-18	7.97	7.5988
		2.66667	5.59847e-19	3.10457e-18	7.698	7.8382
		2.75	8.36158e-18	3.55097e-18	8.811	8.2452
		2.83333	3.49409e-18	3.12968e-18	8.041	8.7344
		2.91667	2.56703e-18	3.7142e-18	8.706	9.2968
		3	6.65866e-19	2.11319e-18	10.416	9.6178
		3.08333	3.48245e-18	2.02983e-18	10.51	10.0524
		3.16667	3.56502e-19	1.9229e-18	10.416	10.4472
		3.25	3.07732e-18	2.40032e-18	10.214	10.451
		3.33333	2.03239e-18	3.79177e-18	10.68	10.6454
		3.41667	3.05293e-18	4.39007e-18	10.435	10.886
		3.5	1.04397e-17	4.74874e-18	11.482	11.0182
		3.58333	3.34801e-18	6.0124e-18	11.619	10.9222
		3.66667	4.87066e-18	8.69342e-18	10.875	10.8944
		3.75	8.3507e-18	7.55032e-18	10.2	10.4078
		3.83333	1.6458e-17	7.32266e-18	10.296	9.8924
		3.91667	4.72421e-18	7.5847e-18	9.049	9.5272
		4	2.20971e-18	6.56875e-18	9.042	9.2624
		4.08333	6.18086e-18	6.62463e-18	9.049	9.1664
		4.16667	3.27098e-18	6.74724e-18	8.876	9.3716
		4.25	1.67374e-17	8.11773e-18	9.816	9.5026
		4.33333	5.33728e-18	8.77318e-18	10.075	9.757
		4.41667	9.06214e-18	1.27676e-17	9.697	10.1882
		4.5	9.45809e-18	1.61082e-17	10.321	10.463
		4.58333	2.32433e-17	2.43196e-17	11.032	10.6804
		4.66667	3.34401e-17	3.01365e-17	11.19	10.8986
		4.75	4.63942e-17	3.01527e-17	11.162	10.847
		4.83333	3.81467e-17	3.13227e-17	10.788	10.867
		4.91667	9.53944e-18	2.73713e-17	10.063	10.791
		5	2.90932e-17	2.11705e-17	11.132	10.4356
		5.08333	1.3683e-17	1.39732e-17	10.81	10.1982
		5.16667	1.53901e-17	1.39204e-17	9.385	10.1538
		5.25	2.16035e-18	1.02919e-17	9.601	9.8298
		5.33333	9.27526e-18	8.27149e-18	9.841	9.5602
		5.41667	1.09508e-17	8.50183e-18	9.512	9.5834
		5.5	3.58092e-18	9.52804e-18	9.462	9.5678
		5.58333	1.65419e-17	1.32138e-17	9.501	9.4804
		5.66667	7.29139e-18	1.76532e-17	9.523	9.5702
		5.75	2.77043e-17	2.00273e-17	9.404	9.5764
		5.83333	3.31478e-17	2.03727e-17	9.961	9.574
		5.91667	1.5451e-17	2.39142e-17	9.493	9.7778
		6	1.82691e-17	2.25579e-17	9.489	9.931
		6.08333	2.49986e-17	2.20843e-17	10.542	9.8838
		6.16667	2.09228e-17	2.47835e-17	10.17	9.952
		6.25	3.078e-17	2.49429e-17	9.725	10.1382
		6.33333	2.8947e-17	2.37244e-17	9.834	9.8986
		6.41667	1.90661e-17	2.75386e-17	10.42	9.8432
		6.5	1.89063e-17	3.05855e-17	9.344	9.9092
		6.58333	3.99938e-17	3.44637e-17	9.893	9.9822
		6.66667	4.60142e-17	3.72742e-17	10.055	9.9656
		6.75	4.83383e-17	4.0348e-17	10.199	10.237
		6.83333	3.31182e-17	4.02784e-17	10.337	10.3494
		6.91667	3.42757e-17	3.69324e-17	10.701	10.4136
		7	3.96457e-17	3.177e-17	10.455	10.4396
		7.08333	2.92842e-17	2.99841e-17	10.376	10.3992
		7.16667	2.25263e-17	2.87112e-17	10.329	10.278
		7.25	2.41888e-17	3.22833e-17	10.135	10.2886
		7.33333	2.79111e-17	3.60653e-17	10.095	10.255
		7.41667	5.75061e-17	3.74149e-17	10.508	10.3932
		7.5	4.81943e-17	4.49847e-17	10.208	10.45
		7.58333	2.92743e-17	4.73796e-17	11.02	10.4354
		7.66667	6.20379e-17	4.14189e-17	10.419	10.3382
		7.75	3.98853e-17	3.78937e-17	10.022	10.2808
		7.83333	2.77028e-17	3.83753e-17	10.022	10.0886
		7.91667	3.05684e-17	3.65786e-17	9.921	10.0004
		8	3.16822e-17	3.50515e-17	10.059	9.833
		8.08333	5.30543e-17	3.53623e-17	9.978	9.683
		8.16667	3.22498e-17	4.32767e-17	9.185	9.5992
		8.25	2.92567e-17	4.9757e-17	9.272	9.612
		8.33333	7.01404e-17	5.15087e-17	9.502	9.5742
		8.41667	6.40837e-17	5.84171e-17	10.123	9.7746
		8.5	6.1813e-17	6.61938e-17	9.789	10.0044
		8.58333	6.67916e-17	6.55968e-17	10.187	10.0916
		8.66667	6.81402e-17	6.78713e-17	10.421	9.897
		8.75	6.71556e-17	6.25113e-17	9.938	9.7036
		8.83333	7.54559e-17	5.52889e-17	9.15	9.6008
		8.91667	3.50132e-17	4.3521e-17	8.822	9.3998
		9	3.06796e-17	3.85849e-17	9.673	9.2312
		9.08333	9.30045e-18	3.5295e-17	9.416	9.2168
		9.16667	4.24752e-17	4.58406e-17	9.095	9.4972
		9.25	5.90066e-17	4.6814e-17	9.078	9.5974
		9.33333	8.77412e-17	5.5653e-17	10.224	9.928
		9.41667	3.55467e-17	5.68948e-17	10.174	10.3436
		9.5	5.34953e-17	4.82275e-17	11.069	10.6496
		9.58333	4.8684e-17	3.36352e-17	11.173	10.695
		9.66667	1.56704e-17	2.86233e-17	10.608	10.7318
		9.75	1.47794e-17	1.85255e-17	10.451	10.3944
		9.83333	1.04873e-17	1.0924e-17	10.358	10.0554
		9.91667	3.00663e-18	1.05214e-17	9.382	9.9974
		10	1.06764e-17	1.10815e-17	9.478	9.7494
		10.0833	1.36572e-17	1.1489e-17	10.318	9.5742
		10.1667	1.75802e-17	1.53123e-17	9.211	9.8024
		10.25	1.25245e-17	1.89595e-17	9.482	9.8312
		10.3333	2.21229e-17	1.64796e-17	10.523	9.9322
		10.4167	2.89128e-17	1.47308e-17	9.622	10.1458
		10.5	1.25758e-18	1.41408e-17	10.823	10.1046
		10.5833	8.83628e-18	1.6897e-17	10.279	10.1544
		10.6667	9.57444e-18	2.04223e-17	9.276	10.4776
		10.75	3.59037e-17	2.72235e-17	10.772	10.3964
		10.8333	4.65395e-17	3.32871e-17	11.238	10.419
		10.9167	3.52637e-17	3.67761e-17	10.417	10.7362
		11	3.91543e-17	3.77849e-17	10.392	10.7056
		11.0833	2.70194e-17	3.73626e-17	10.862	10.422
		11.1667	4.09477e-17	3.27695e-17	10.619	10.3478
		11.25	4.44277e-17	3.14777e-17	9.82	10.4274
		11.3333	1.22987e-17	3.30173e-17	10.046	10.3174
		11.4167	3.2695e-17	3.42416e-17	10.79	10.2218
		11.5	3.47176e-17	4.27932e-17	10.312	10.4284
		11.5833	4.7069e-17	4.92759e-17	10.141	10.6134
		11.6667	8.71855e-17	5.09326e-17	10.853	10.6332
		11.75	4.47122e-17	5.65577e-17	10.971	10.6426
		11.8333	4.09786e-17	6.09195e-17	10.889	10.7638
		11.9167	6.28432e-17	5.78489e-17	10.359	10.7576
		12	6.88781e-17	6.06474e-17	10.747	10.6644
		12.0833	7.18323e-17	6.18134e-17	10.822	10.6692
		12.1667	5.87048e-17	6.53901e-17	10.505	10.8414
		12.25	4.68087e-17	6.80462e-17	10.913	11.0618
		12.3333	8.07265e-17	6.38574e-17	11.22	11.1376
		12.4167	8.21585e-17	6.02193e-17	11.849	11.1224
		12.5	5.08883e-17	5.88831e-17	11.201	10.9352
		12.5833	4.05144e-17	4.62489e-17	10.429	10.574
		12.6667	4.01278e-17	3.60088e-17	9.977	10.2132
		12.75	1.75554e-17	3.37505e-17	9.414	9.9332
		12.8333	3.09579e-17	3.52287e-17	10.045	9.951
		12.9167	3.95969e-17	3.05831e-17	9.801	10.0524
		13	4.79057e-17	2.81837e-17	10.518	10.292
		13.0833	1.68998e-17	3.47727e-17	10.484	10.3464
		13.1667	5.55829e-18	3.44818e-17	10.612	10.4672
		13.25	6.3903e-17	4.28946e-17	10.317	10.4324
		13.3333	3.81424e-17	4.9337e-17	10.405	10.509
		13.4167	8.99694e-17	5.71163e-17	10.344	10.4768
		13.5	4.91121e-17	6.40181e-17	10.867	10.5148
		13.5833	4.44545e-17	6.7395e-17	10.451	10.3996
		13.6667	9.84118e-17	5.99004e-17	10.507	10.4108
		13.75	5.50273e-17	6.00508e-17	9.829	10.1532
		13.8333	5.24965e-17	5.67534e-17	10.4	9.9792
		13.9167	4.98642e-17	4.18008e-17	9.579	9.7426
		14	2.79674e-17	4.29928e-17	9.581	9.6574
		14.0833	2.36488e-17	4.12938e-17	9.324	9.6974
		14.1667	6.09873e-17	4.38083e-17	9.403	9.971
		14.25	4.40016e-17	5.57862e-17	10.6	10.4318
		14.3333	6.24364e-17	6.48211e-17	10.947	10.9944
		14.4167	8.78568e-17	6.52045e-17	11.885	11.3234
		14.5	6.88232e-17	6.15812e-17	12.137	11.2446
		14.5833	6.29045e-17	5.26917e-17	11.048	11.0112
		14.6667	2.58852e-17	3.97391e-17	10.206	10.5754
		14.75	1.79889e-17	2.79147e-17	9.78	9.8666
		14.8333	2.30935e-17	2.9254e-17	9.706	9.474
		14.9167	9.70141e-18	2.76893e-17	8.593	9.2728
		15	6.96012e-17	3.26471e-17	9.085	9.3132
		15.0833	1.80614e-17	4.03863e-17	9.2	9.541
		15.1667	4.2778e-17	5.2939e-17	9.982	9.9298
		15.25	6.17897e-17	4.97876e-17	10.845	10.2108
		15.3333	7.2465e-17	5.75339e-17	10.537	10.3098
		15.4167	5.38441e-17	6.21272e-17	10.49	10.2906
		15.5	5.67928e-17	6.04759e-17	9.695	10.2152
		15.5833	6.57443e-17	5.42844e-17	9.886	10.09
		15.6667	5.3533e-17	5.38926e-17	10.468	9.8266
		15.75	4.15079e-17	5.59814e-17	9.911	9.9
		15.8333	5.18848e-17	5.39568e-17	9.173	9.8966
		15.9167	6.72368e-17	5.13637e-17	10.062	9.9482
		16	5.56213e-17	4.73191e-17	9.869	9.992
		16.0833	4.0568e-17	4.91425e-17	10.726	10.132
		16.1667	2.12845e-17	4.07915e-17	10.13	10.2158
		16.25	6.10017e-17	4.02904e-17	9.873	10.4052
		16.3333	2.54821e-17	3.76529e-17	10.481	10.3958
		16.4167	5.31159e-17	3.71874e-17	10.816	10.4926
		16.5	2.73804e-17	3.99676e-17	10.679	10.6182
		16.5833	1.89566e-17	4.55583e-17	10.614	10.6242
		16.6667	7.4903e-17	4.85656e-17	10.501	10.7674
		16.75	5.34354e-17	4.94033e-17	10.511	10.7722
		16.8333	6.81525e-17	4.85093e-17	11.532	10.6264
		16.9167	3.1569e-17	3.74815e-17	10.703	10.6088
		17	1.44866e-17	3.0988e-17	9.885	10.6604
		17.0833	1.97638e-17	2.41401e-17	10.413	10.6008
		17.1667	2.09682e-17	2.23152e-17	10.769	10.553
		17.25	3.39131e-17	2.45076e-17	11.234	10.5858
		17.3333	2.24446e-17	2.98265e-17	10.464	10.6374
		17.4167	2.54486e-17	3.0066e-17	10.049	10.6288
		17.5	4.63583e-17	3.37572e-17	10.671	10.4218
		17.5833	2.21657e-17	3.98067e-17	10.726	10.556
		17.6667	5.23691e-17	5.17561e-17	10.199	10.6134
		17.75	5.26921e-17	5.4457e-17	11.135	10.5132
		17.8333	8.51955e-17	6.0196e-17	10.336	10.5762
		17.9167	5.98624e-17	6.18879e-17	10.17	10.6922
		18	5.08611e-17	5.59818e-17	11.041	10.4954
		18.0833	6.08284e-17	4.77677e-17	10.779	10.6244
		18.1667	2.31614e-17	3.99234e-17	10.151	10.7352
		18.25	4.41253e-17	3.86964e-17	10.981	10.5486
		18.3333	2.06409e-17	3.46158e-17	10.724	10.4194
		18.4167	4.4726e-17	3.81291e-17	10.108	10.6254
		18.5	4.04254e-17	3.6808e-17	10.133	10.5758
		18.5833	4.07277e-17	4.24025e-17	11.181	10.5796
		18.6667	3.75197e-17	4.47106e-17	10.733	10.746
		18.75	4.86137e-17	4.11618e-17	10.743	10.8028
		18.8333	5.62665e-17	4.08456e-17	10.94	10.8716
		18.9167	2.26816e-17	3.53973e-17	10.417	10.8814
		19	3.91467e-17	3.19397e-17	11.525	10.8532
		19.0833	1.02782e-17	2.73322e-17	10.782	10.6464
		19.1667	3.13255e-17	2.93357e-17	10.602	10.6262
		19.25	3.32292e-17	2.79221e-17	9.906	10.1744
		19.3333	3.26991e-17	3.31816e-17	10.316	9.8934
		19.4167	3.20783e-17	3.85688e-17	9.266	9.7254
		19.5	3.65758e-17	4.60387e-17	9.377	9.8936
		19.5833	5.82615e-17	4.83517e-17	9.762	9.9196
		19.6667	7.0579e-17	4.62683e-17	10.747	10.315
		19.75	4.4264e-17	4.66663e-17	10.446	10.7624
		19.8333	2.1661e-17	4.9051e-17	11.243	10.9884
		19.9167	3.85657e-17	3.99769e-17	11.614	11.138
		20	7.01851e-17	4.02801e-17	10.892	11.4384
		20.0833	2.52087e-17	4.1286e-17	11.495	11.6064
		20.1667	4.57799e-17	3.63953e-17	11.948	11.6398
		20.25	2.66908e-17	2.91997e-17	12.083	11.6908
		20.3333	1.41121e-17	3.00781e-17	11.781	11.6924
		20.4167	3.42069e-17	3.21651e-17	11.147	11.612
		20.5	2.96008e-17	3.62727e-17	11.503	11.5322
		20.5833	5.62152e-17	4.05046e-17	11.546	11.463
		20.6667	4.72285e-17	3.8812e-17	11.684	11.398
		20.75	3.52715e-17	3.76154e-17	11.435	11.2852
		20.8333	2.57441e-17	3.21852e-17	10.822	11.244
		20.9167	2.36178e-17	2.83086e-17	10.939	11.2748
		21	2.90642e-17	4.17989e-17	11.34	11.33
		21.0833	2.78455e-17	4.18942e-17	11.838	11.488
		21.1667	1.02723e-16	3.86161e-17	11.711	11.4542
		21.25	2.62205e-17	4.09815e-17	11.612	11.3846
		21.3333	7.22714e-18	3.98316e-17	10.77	11.1718
		21.4167	4.08914e-17	3.09079e-17	10.992	11.0258
		21.5	2.20961e-17	4.47443e-17	10.774	10.814
		21.5833	5.81043e-17	4.62927e-17	10.981	10.7912
		21.6667	9.54028e-17	4.72532e-17	10.553	10.8994
		21.75	1.49692e-17	5.34834e-17	10.656	10.8852
		21.8333	4.56936e-17	4.74316e-17	11.533	10.7598
		21.9167	5.3247e-17	3.39171e-17	10.703	10.5656
		22	2.78456e-17	3.79038e-17	10.354	10.479
		22.0833	2.78302e-17	3.57627e-17	9.582	10.1914
		22.1667	3.49026e-17	2.78883e-17	10.223	10.2138
		22.25	3.49881e-17	2.36666e-17	10.095	10.2178
		22.3333	1.38752e-17	2.01072e-17	10.815	10.341
		22.4167	6.73678e-18	1.55929e-17	10.374	10.3554
		22.5	1.00334e-17	1.0652e-17	10.198	10.573
		22.5833	1.2331e-17	9.12766e-18	10.295	10.5374
		22.6667	1.02837e-17	1.38178e-17	11.183	10.6214
		22.75	6.25348e-18	1.89573e-17	10.637	10.7104
		22.8333	3.01875e-17	2.73138e-17	10.794	11.0584
		22.9167	3.57307e-17	3.15468e-17	10.643	11.2454
		23	5.41136e-17	3.9199e-17	12.035	11.3798
		23.0833	3.14487e-17	4.11052e-17	12.118	11.3752
		23.1667	4.45146e-17	4.6941e-17	11.309	11.4584
		23.25	3.97186e-17	4.79904e-17	10.771	11.1498
		23.3333	6.49093e-17	5.44145e-17	11.059	10.789
		23.4167	5.93609e-17	5.55443e-17	10.492	10.6162
		23.5	6.35693e-17	5.15881e-17	10.314	10.3966
		23.5833	5.01634e-17	4.62759e-17	10.445	10.0154
		23.6667	1.99377e-17	3.69747e-17	9.673	9.7316
		23.75	3.83484e-17	3.16235e-17	9.153	9.6914
		23.8333	1.28546e-17	2.57435e-17	9.073	9.584
		23.9167	3.68132e-17	3.01917e-17	10.113	9.5036
		24	2.07633e-17	3.08816e-17	9.908	9.8712
		24.0833	4.21791e-17	3.89041e-17	9.271	10.3444
		24.1667	4.17977e-17	4.34576e-17	10.991	10.4064
		24.25	5.29673e-17	5.86503e-17	11.439	10.5702
		24.3333	5.95808e-17	6.31621e-17	10.423	10.9612
		24.4167	9.67268e-17	6.44879e-17	10.727	10.821
		24.5	6.47381e-17	6.84707e-17	11.226	10.6018
		24.5833	4.84265e-17	8.03441e-17	10.29	10.5714
		24.6667	7.28812e-17	7.56312e-17	10.343	10.5338
		24.75	1.18948e-16	7.2113e-17	10.271	10.092
		24.8333	7.31627e-17	7.01181e-17	10.539	9.9396
		24.9167	4.71467e-17	6.46766e-17	9.017	9.784
		25	3.84524e-17	4.93299e-17	9.528	9.7574
		25.0833	4.56737e-17	4.03388e-17	9.565	9.7834
		25.1667	4.22144e-17	3.34665e-17	10.138	10.0932
		25.25	2.82069e-17	3.02186e-17	10.669	10.2746
		25.3333	1.27854e-17	2.40589e-17	10.566	10.3762
		25.4167	2.22126e-17	1.99193e-17	10.435	10.395
		25.5	1.4875e-17	1.9567e-17	10.073	10.3232
		25.5833	2.15166e-17	2.5714e-17	10.232	10.3936
		25.6667	2.64454e-17	2.86987e-17	10.31	10.5982
		25.75	4.35201e-17	3.89483e-17	10.918	10.9722
		25.8333	3.71365e-17	5.16027e-17	11.458	11.2334
		25.9167	6.6123e-17	5.61292e-17	11.943	11.579
		26	8.47886e-17	5.80891e-17	11.538	12.0524
		26.0833	4.90776e-17	6.32814e-17	12.038	12.4038
		26.1667	5.33197e-17	6.36797e-17	13.285	12.418
		26.25	6.30981e-17	5.55974e-17	13.215	12.5462
		26.3333	6.81147e-17	6.85174e-17	12.014	12.4552
		26.4167	4.4377e-17	7.72644e-17	12.179	12.077
		26.5	1.13678e-16	8.36525e-17	11.583	11.778
		26.5833	9.70546e-17	8.64488e-17	11.394	11.6598
		26.6667	9.50386e-17	8.72978e-17	11.72	11.4614
		26.75	8.20963e-17	7.8307e-17	11.423	11.1882
		26.8333	4.8622e-17	6.7655e-17	11.187	10.889
		26.9167	6.87234e-17	6.45396e-17	10.217	10.4674
		27	4.37949e-17	5.9427e-17	9.898	10.2182
		27.0833	7.94615e-17	6.93567e-17	9.612	9.9812
		27.1667	5.65333e-17	6.43091e-17	10.177	9.9944
		27.25	9.82704e-17	6.04854e-17	10.002	10.1604
		27.3333	4.34854e-17	5.25467e-17	10.283	10.1552
		27.4167	2.46765e-17	5.04574e-17	10.728	10.1292
		27.5	3.97679e-17	3.63445e-17	9.586	10.1112
		27.5833	4.6087e-17	3.08561e-17	10.047	10.185
		27.6667	2.77055e-17	3.23587e-17	9.912	10.2164
		27.75	1.60437e-17	3.64733e-17	10.652	10.272
		27.8333	3.21892e-17	3.07602e-17	10.885	10.393
		27.9167	6.03413e-17	3.68181e-17	9.864	10.2382
		28	1.75214e-17	4.4715e-17	10.652	9.9486
		28.0833	5.79949e-17	5.16087e-17	9.138	9.6728
		28.1667	5.55284e-17	5.15324e-17	9.204	9.651
		28.25	6.66578e-17	5.57478e-17	9.506	9.4822
		28.3333	5.99596e-17	5.83135e-17	9.755	9.6806
		28.4167	3.85986e-17	5.88655e-17	9.808	10.4378
		28.5	7.08234e-17	6.1533e-17	10.13	11.1222
		28.5833	5.8288e-17	6.13046e-17	12.99	11.523
		28.6667	7.99955e-17	6.54581e-17	12.928	11.8026
		28.75	5.88175e-17	6.1806e-17	11.759	12.0062
		28.8333	5.93661e-17	5.90399e-17	11.206	11.5194
		28.9167	5.25631e-17	4.89078e-17	11.148	10.9708
		29	4.44575e-17	4.05839e-17	10.556	10.6574
		29.0833	2.93346e-17	3.48231e-17	10.185	10.545
		29.1667	1.71984e-17	3.20965e-17	10.192	10.3018
		29.25	3.05617e-17	2.94864e-17	10.644	10.2614
		29.3333	3.89302e-17	3.28717e-17	9.932	10.2716
		29.4167	3.1407e-17	4.22518e-17	10.354	10.2282
		29.5	4.62611e-17	5.51247e-17	10.236	10.217
		29.5833	6.40989e-17	6.11671e-17	9.975	10.5898
		29.6667	9.49262e-17	6.94479e-17	10.588	10.7612
		29.75	6.91423e-17	7.67538e-17	11.796	10.9074
		29.8333	7.28109e-17	6.9551e-17	11.211	11.0952
		29.9167	8.27906e-17	6.12289e-17	10.967	11.0307
		30	2.80852e-17	2.80852e-17	10.914	10.914

## Sheet: Figure 3b
Figure 3b
			Detrended coordinated Energy (J)		Detrended Myosin II GFP signal
		Time (min)	Raw	Smooth	Raw	Smooth
		5	5.05765e-18	1.08948e-17	-0.0105875	0.468559
		5.08333	2.25076e-17	1.07282e-17	1.07392	0.385779
		5.16667	5.07382e-18	8.07628e-18	0.766603	0.245768
		5.25	4.83639e-18	3.82508e-18	-0.644523	0.0697017
		5.33333	-1.02605e-17	-1.13943e-18	-0.415447	-0.121246
		5.41667	-4.93672e-18	-5.93129e-18	-0.163156	-0.305902
		5.5	-4.97772e-18	-1.01598e-17	-0.480637	-0.574017
		5.58333	-1.3991e-17	-7.14474e-18	-0.519879	-0.530243
		5.66667	-2.60171e-18	-5.46972e-18	-0.470868	-0.393307
		5.75	-1.33536e-17	-3.55468e-18	-0.439593	-0.496868
		5.83333	5.62662e-18	-2.80514e-18	-0.550041	-0.447906
		5.91667	9.70492e-18	-2.73222e-18	0.0148007	-0.268453
		6	-9.29124e-18	-1.83554e-18	-0.446056	-0.149263
		6.08333	-7.70799e-18	-1.7996e-18	-0.443597	-0.106879
		6.16667	-2.15035e-18	-1.7016e-18	0.615188	0.063444
		6.25	-7.33647e-18	-6.45143e-18	0.248312	0.0924611
		6.33333	1.47064e-18	-7.73867e-18	-0.192212	0.0473311
		6.41667	-1.35385e-18	-5.46781e-18	-0.0793718	0.0633089
		6.5	-1.21689e-17	-2.43485e-18	0.509845	0.00781014
		6.58333	-1.32071e-17	-2.95864e-19	-0.563549	-0.101675
		6.66667	7.05641e-18	1.56048e-18	-0.0125414	0.0281696
		6.75	1.23057e-17	3.37059e-18	0.15088	0.186558
		6.83333	1.39103e-17	5.74031e-18	0.295728	0.292712
		6.91667	-1.9794e-18	6.07154e-18	0.434015	0.399336
		7	-1.44294e-18	2.57194e-18	0.797753	0.57679
		7.08333	3.35317e-18	-5.86476e-18	0.550955	0.512101
		7.16667	-7.53644e-18	-8.59413e-18	0.470633	0.497679
		7.25	-1.47783e-17	-6.68882e-18	0.421799	0.382711
		7.33333	-1.35568e-17	-6.535e-18	0.225467	0.384341
		7.41667	-1.02342e-17	-3.06817e-18	0.182648	0.420473
		7.5	1.90009e-17	1.39848e-18	0.592355	0.479882
		7.58333	9.36781e-18	5.23404e-18	0.288601	0.504156
		7.66667	-9.83646e-18	6.51454e-18	1.0964	0.476635
		7.75	2.26785e-17	3.06142e-18	0.490757	0.437452
		7.83333	3.11309e-19	1.3607e-18	0.0886926	0.406956
		7.91667	-1.2053e-17	-2.28881e-18	0.0832163	0.239587
		8	-9.33799e-18	-6.02026e-18	-0.0236594	0.0446576
		8.08333	-8.34496e-18	-5.40778e-18	0.108078	-0.255987
		8.16667	1.29347e-17	-5.14932e-18	0.0204409	-0.303181
		8.25	-7.93526e-18	1.63331e-18	-0.779558	-0.36809
		8.33333	-1.09684e-17	8.3223e-18	-0.699907	-0.414282
		8.41667	2.98994e-17	1.39011e-17	-0.477593	-0.327565
		8.5	2.38493e-17	1.81734e-17	0.135397	-0.16372
		8.58333	2.16063e-17	2.52416e-17	-0.206926	-0.00664193
		8.66667	2.66325e-17	3.12517e-17	0.182451	0.0027657
		8.75	2.80468e-17	3.13919e-17	0.407541	-0.0877085
		8.83333	2.71448e-17	2.00107e-17	-0.084644	-0.225813
		8.91667	3.5543e-17	1.13051e-17	-0.882091	-0.431364
		9	-4.78784e-18	1.97304e-18	-1.21979	-0.684764
		9.08333	-8.9971e-18	1.94823e-18	-0.378724	-0.865681
		9.16667	-3.02409e-17	4.02367e-19	-0.645884	-0.954892
		9.25	2.80659e-18	1.87269e-18	-0.979665	-0.773513
		9.33333	1.9673e-17	8.23249e-18	-1.02722	-0.393318
		9.41667	4.83374e-17	1.55744e-17	0.0989093	-0.0610853
		9.5	-4.0041e-18	1.62475e-17	0.0433593	0.163903
		9.58333	1.47872e-17	1.29543e-17	0.93094	0.516609
		9.66667	1.00581e-17	-1.0923e-19	1.01453	0.662612
		9.75	-2.29167e-17	-1.27821e-17	0.443302	0.503352
		9.83333	-2.36704e-17	-2.33754e-17	0.269901	0.301679
		9.91667	-2.82999e-17	-2.50032e-17	0.161854	0.0426151
		10	-3.59842e-17	-3.12132e-17	-0.831291	-0.386892
		10.0833	-2.82382e-17	-3.18539e-17	-0.747249	-0.502102
		10.1667	-2.55193e-17	-2.51126e-17	0.0912926	-0.616739
		10.25	-2.13174e-17	-2.30506e-17	-1.00525	-0.550174
		10.3333	-2.57746e-17	-2.14411e-17	-0.710539	-0.315047
		10.4167	-1.59867e-17	-2.314e-17	0.339932	-0.232683
		10.5	-9.04318e-18	-2.53695e-17	-0.564426	-0.237794
		10.5833	-3.72215e-17	-2.35448e-17	0.627192	-0.105982
		10.6667	-3.02088e-17	-2.11149e-17	0.0669278	0.137959
		10.75	-2.97564e-17	-1.62193e-17	-0.961222	0.144473
		10.8333	-3.83839e-18	-1.40727e-17	0.511217	0.152943
		10.9167	6.98422e-18	-1.0115e-17	0.955769	0.351981
		11	-4.9643e-18	-7.59777e-19	0.114591	0.292794
		11.0833	-1.40484e-18	-6.63621e-19	0.0799562	0.280675
		11.1667	-1.33759e-17	-2.46133e-18	0.550734	0.296498
		11.25	8.32841e-19	-7.80778e-18	0.297394	0.0851736
		11.3333	4.2142e-18	-1.2841e-17	-0.509945	-0.0676257
		11.4167	-2.78225e-17	-6.62884e-18	-0.303028	-0.0535738
		11.5	-7.10265e-18	-1.26672e-18	0.425845	-0.0470563
		11.5833	-4.95764e-18	2.30686e-18	-0.0557308	0.0295927
		11.6667	7.30186e-18	4.74826e-18	-0.237815	0.137808
		11.75	4.70377e-17	1.00106e-17	0.446839	0.265658
		11.8333	4.51335e-18	1.87217e-17	0.555787	0.301935
		11.9167	8.1873e-19	2.16324e-17	0.449519	0.243723
		12	2.20032e-17	1.97506e-17	-0.0840273	0.271868
		12.0833	2.74091e-17	1.77035e-17	0.297066	0.226779
		12.1667	3.05242e-17	1.96742e-17	0.361861	0.265764
		12.25	1.70097e-17	2.74089e-17	0.0455273	0.454765
		12.3333	5.14671e-18	2.7448e-17	0.456751	0.644498
		12.4167	3.84056e-17	2.45746e-17	0.765604	0.780124
		12.5	3.9395e-17	1.82365e-17	1.40756	0.62075
		12.5833	8.57293e-18	1.06107e-17	0.770499	0.451052
		12.6667	-2.31719e-18	3.69004e-18	0.00701671	0.160287
		12.75	-2.96977e-18	-7.33217e-19	-0.431029	-0.164022
		12.8333	-2.63545e-17	-8.70565e-18	-0.988255	-0.423654
		12.9167	-1.40918e-17	-1.84375e-17	-0.369189	-0.526828
		13	-6.53135e-18	-1.75302e-17	-0.620642	-0.415151
		13.0833	7.27786e-19	-2.11485e-17	0.101019	-0.220729
		13.1667	-3.12794e-17	-1.54269e-17	0.0903037	-0.0877992
		13.25	-4.31908e-17	-7.90943e-18	0.236121	0.0903311
		13.3333	1.47325e-17	-9.15034e-18	-0.0582446	0.128578
		13.4167	-1.07802e-17	-1.13302e-18	0.0445167	0.247677
		13.5	4.04773e-17	7.26044e-18	0.00489087	0.15084
		13.5833	-7.52411e-19	1.63257e-17	0.54335	0.185292
		13.6667	-6.2669e-18	2.00525e-17	0.140255	0.134147
		13.75	4.80227e-17	1.40556e-17	0.197713	0.0687147
		13.8333	4.27831e-18	7.23611e-18	-0.494821	-0.118114
		13.9167	1.29258e-18	-1.24931e-18	0.0715479	-0.440822
		14	-1.16141e-18	-3.58664e-18	-0.75119	-0.695619
		14.0833	-2.33856e-17	-1.03469e-17	-0.758351	-0.787994
		14.1667	-2.7599e-17	-1.31176e-17	-1.01119	-0.690947
		14.25	9.67566e-18	-4.00796e-18	-0.917342	-0.250267
		14.3333	-7.0612e-18	5.85827e-18	0.285234	0.207435
		14.4167	1.15616e-17	1.3033e-17	0.626775	0.71166
		14.5	3.71621e-17	1.59288e-17	1.59184	0.966195
		14.5833	1.83855e-17	1.29163e-17	1.86092	1.11311
		14.6667	1.27874e-17	-2.51285e-18	0.77379	0.847016
		14.75	-2.38824e-17	-6.17106e-18	-0.0501599	0.307808
		14.8333	-3.14659e-17	-1.68157e-17	-0.483823	-0.299745
		14.9167	-2.58373e-17	-2.54464e-17	-0.541935	-0.896904
		15	-3.90622e-17	-2.51059e-17	-1.63529	-1.09937
		15.0833	2.09953e-17	-1.77599e-17	-1.14829	-0.964569
		15.1667	-3.04918e-17	-6.87888e-18	-1.05612	-0.653558
		15.25	-5.53864e-18	2.40317e-19	-0.278768	-0.399942
		15.3333	1.36726e-17	7.11424e-18	0.565327	-0.225689
		15.4167	2.48278e-17	1.30729e-17	0.234392	0.0479444
		15.5	6.81506e-18	1.093e-17	0.174524	0.136467
		15.5833	1.04788e-17	1.45614e-17	-0.606358	-0.0076174
		15.6667	2.02394e-17	1.20521e-17	-0.408663	-0.222564
		15.75	8.25125e-18	1.09052e-17	0.180164	-0.478832
		15.8333	-3.289e-18	1.15412e-17	-0.359086	-0.447654
		15.9167	7.8538e-18	8.08922e-18	-1.08845	-0.356808
		16	2.26729e-17	7.38804e-18	-0.193647	-0.283963
		16.0833	1.14461e-17	2.40155e-18	-0.378445	-0.291308
		16.1667	-3.42976e-18	2.99363e-18	0.486971	-0.215976
		16.25	-2.30211e-17	2.01233e-18	-0.0996266	0.00718304
		16.3333	1.65965e-17	-7.71168e-18	-0.363987	0.205663
		16.4167	-1.91549e-17	-1.00614e-17	0.239137	0.22655
		16.5	8.80816e-18	-8.66882e-18	0.572822	0.202733
		16.5833	-1.65791e-17	-9.66475e-19	0.428535	0.271187
		16.6667	-2.53618e-17	4.97651e-18	0.345601	0.506194
		16.75	3.00261e-17	3.08888e-18	0.193775	0.516593
		16.8333	8.42545e-18	4.50034e-18	0.17424	0.373878
		16.9167	2.32643e-17	-1.67631e-18	1.18172	0.245492
		17	-1.31858e-17	-3.02307e-18	0.352163	0.298148
		17.0833	-2.86996e-17	-9.28865e-18	-0.460544	0.353616
		17.1667	-2.31935e-17	-2.11566e-17	0.0614498	0.28229
		17.25	-2.21203e-17	-2.02255e-17	0.402559	0.186054
		17.3333	-8.90295e-18	-2.22386e-17	0.84545	0.12396
		17.4167	-1.98856e-17	-1.60294e-17	0.050257	0.132326
		17.5	-1.5641e-17	-1.29101e-17	-0.389165	0.225469
		17.5833	6.16021e-18	-5.37446e-18	0.20633	0.155481
		17.6667	-1.79812e-17	3.1586e-18	0.23534	-0.0148056
		17.75	1.19489e-17	8.92596e-18	-0.304147	-0.060238
		17.8333	1.26699e-17	1.89547e-17	0.59847	0.082344
		17.9167	4.52612e-17	2.02088e-17	-0.232914	0.0355986
		18	1.9194e-17	2.03763e-17	-0.442519	-0.0369168
		18.0833	1.0174e-17	1.68922e-17	0.406101	0.0140325
		18.1667	2.01548e-17	8.27598e-18	0.112658	0.0300069
		18.25	-1.77615e-17	1.58129e-18	-0.522808	-0.169677
		18.3333	3.22221e-18	-4.96363e-18	0.294641	-0.107863
		18.4167	-2.00578e-17	-5.79913e-18	0.0284606	-0.121693
		18.5	3.75307e-18	-6.61668e-18	-0.594072	-0.212624
		18.5833	-5.73752e-19	-2.58113e-18	-0.579455	-0.112638
		18.6667	-6.03341e-19	1.37115e-18	0.44426	-0.139422
		18.75	-4.18562e-18	2.88271e-18	-0.0409309	-0.119443
		18.8333	6.85124e-18	2.00221e-18	-0.0763189	0.0174289
		18.9167	1.47596e-17	-3.1806e-18	0.109629	0.181177
		19	-1.83703e-17	-5.60164e-18	-0.412855	0.102285
		19.0833	-1.11239e-18	-7.86648e-18	0.689306	0.0097275
		19.1667	-2.93123e-17	-9.91408e-18	-0.0656877	-0.0886491
		19.25	-7.00824e-18	-1.34183e-17	-0.235024	-0.349144
		19.3333	-4.85327e-18	-1.27774e-17	-0.933539	-0.718136
		19.4167	-4.34132e-18	-3.09874e-18	-0.527703	-0.922663
		19.5	-4.49695e-18	4.45728e-18	-1.58943	-1.20549
		19.5833	-2.76189e-19	9.9752e-18	-1.51308	-1.16666
		19.6667	2.12234e-17	6.9089e-18	-1.16398	-0.923863
		19.75	3.32384e-17	1.14225e-17	-0.212808	-0.652867
		19.8333	6.93029e-18	1.09953e-17	-0.517929	-0.409686
		19.9167	-1.60555e-17	1.1158e-17	0.271336	-0.0101946
		20	9.45482e-19	9.08108e-18	0.618804	0.303273
		20.0833	3.28155e-17	1.76778e-18	-0.0914037	0.569555
		20.1667	-1.19241e-17	-1.82783e-18	0.541884	0.651329
		20.25	8.69655e-18	-3.61707e-18	0.998089	0.754062
		20.3333	-9.71091e-18	-3.2671e-18	1.14494	0.711215
		20.4167	-2.19354e-17	-4.47826e-18	0.849677	0.737659
		20.5	-1.45636e-18	-3.84822e-18	0.217707	0.830849
		20.5833	-5.9394e-18	2.40079e-18	0.581976	0.687031
		20.6667	2.19218e-17	2.11579e-18	0.624537	0.488091
		20.75	1.30098e-17	4.5292e-18	0.761658	0.325731
		20.8333	1.09465e-18	-2.28251e-18	0.492514	0.310584
		20.9167	-8.37233e-18	1.05926e-18	-0.129898	0.357986
		21	-1.11734e-17	5.02156e-18	-0.0182158	0.415567
		21.0833	-6.17374e-18	7.00007e-19	0.387301	0.426049
		21.1667	-8.28849e-18	2.86738e-18	0.882417	0.44618
		21.25	6.6022e-17	1.09273e-18	0.762728	0.453969
		21.3333	-1.0596e-17	-2.03789e-18	0.682035	0.477798
		21.4167	-2.98272e-17	5.80144e-18	-0.153516	0.332113
		21.5	3.74059e-18	5.4651e-18	0.0728673	0.0468551
		21.5833	-1.52286e-17	3.83567e-18	-0.146433	-0.0611852
		21.6667	2.10543e-17	3.20938e-18	0.0795141	-0.0525317
		21.75	5.85111e-17	1.41554e-17	-0.315539	0.0304811
		21.8333	-2.16548e-17	1.52326e-17	-0.182692	0.0142219
		21.9167	9.93181e-18	1.00813e-17	0.715735	-0.0941897
		22	1.73347e-17	8.45882e-18	-0.0788518	-0.252169
		22.0833	-8.19117e-18	2.96323e-19	-0.390629	-0.337105
		22.1667	-8.7355e-18	-6.46681e-18	-1.11829	-0.356251
		22.25	-1.82427e-18	-5.31229e-18	-0.450319	-0.44501
		22.3333	-2.16307e-18	-1.37099e-17	-0.563539	-0.595567
		22.4167	-2.28969e-17	-1.83303e-17	0.164486	-0.409398
		22.5	-2.94388e-17	-2.21784e-17	-0.262496	-0.242048
		22.5833	-2.59545e-17	-2.62395e-17	-0.432718	-0.0555884
		22.6667	-2.33655e-17	-2.8974e-17	-0.331704	-0.138952
		22.75	-2.59944e-17	-2.37679e-17	0.565846	-0.0597315
		22.8333	-3.02655e-17	-1.70593e-17	0.0158427	0.140745
		22.9167	-6.96216e-18	-1.0259e-17	0.149918	0.473024
		23	-1.49218e-18	-6.87199e-18	-0.0202312	0.648397
		23.0833	1.62774e-17	-1.09556e-18	1.36232	0.758106
		23.1667	-6.55572e-18	4.70854e-18	1.43134	0.726228
		23.25	5.99486e-18	1.06266e-17	0.621438	0.687632
		23.3333	1.94586e-19	1.47316e-17	0.0728438	0.56188
		23.4167	2.50816e-17	1.40856e-17	0.3447	0.332376
		23.5	1.90483e-17	1.39307e-17	-0.227386	-0.111762
		23.5833	2.25004e-17	1.06649e-17	-0.400217	-0.525146
		23.6667	8.22385e-18	4.82024e-18	-0.25746	-0.729195
		23.75	-2.25749e-17	-3.91097e-18	-0.997184	-0.840815
		23.8333	-4.37299e-18	-1.2995e-17	-1.49897	-1.1421
		23.9167	-3.10295e-17	-1.75687e-17	-1.55219	-1.21032
		24	-7.83439e-18	-1.89905e-17	-0.520411	-1.01892
		24.0833	-2.43309e-17	-1.75538e-17	-0.72553	-0.800392
		24.1667	-2.86774e-18	-6.76104e-18	-1.36803	-0.494411
		24.25	-3.558e-18	2.43329e-18	0.345328	-0.101752
		24.3333	6.49541e-18	1.04195e-17	0.798851	0.114766
		24.4167	1.31216e-17	1.05994e-17	-0.215376	0.17509
		24.5	4.9774e-17	2.13559e-17	0.12345	0.236318
		24.5833	1.78767e-17	2.8853e-17	0.649158	0.3409
		24.6667	1.53164e-18	3.35993e-17	-0.277159	0.0210769
		24.75	2.56762e-17	3.12568e-17	-0.215455	-0.210615
		24.8333	7.14078e-17	2.57916e-17	-0.286433	-0.408721
		24.9167	2.47749e-17	1.85384e-17	-0.0282026	-0.72129
		25	-2.17315e-18	1.58069e-17	-1.56835	-0.876742
		25.0833	-1.17601e-17	5.81167e-18	-1.07218	-0.800623
		25.1667	-5.03485e-18	-8.75798e-18	-1.03443	-0.714269
		25.25	-8.78509e-18	-2.2548e-17	-0.472688	-0.613516
		25.3333	-2.32298e-17	-2.54999e-17	0.0474784	-0.483303
		25.4167	-3.88116e-17	-2.95175e-17	-0.0763126	-0.29553
		25.5	-3.04322e-17	-3.13263e-17	-0.230936	-0.321122
		25.5833	-3.72976e-17	-3.43721e-17	-0.60696	-0.307434
		25.6667	-3.02914e-17	-3.24568e-17	-0.433169	-0.20629
		25.75	-2.54435e-17	-2.08716e-17	-0.354008	-0.0742198
		25.8333	-8.04159e-18	-1.04328e-17	0.253746	0.110267
		25.9167	-1.54441e-17	-3.71938e-18	0.788846	0.487673
		26	1.33054e-17	2.85613e-18	1.27032	1.06037
		26.0833	3.17442e-17	9.12387e-18	0.861868	1.4563
		26.1667	-4.18337e-18	5.62751e-18	1.3585	1.7797
		26.25	-1.47567e-19	6.78776e-18	2.60222	1.89102
		26.3333	9.43498e-18	1.09229e-17	2.52903	1.82026
		26.4167	1.42661e-17	1.45087e-17	1.32495	1.70579
		26.5	-9.64665e-18	2.33101e-17	1.48698	1.56292
		26.5833	5.94894e-17	3.04746e-17	0.888125	1.31399
		26.6667	4.27126e-17	3.35912e-17	0.696395	0.95088
		26.75	4.05534e-17	2.83988e-17	1.0198	0.702357
		26.8333	2.74787e-17	2.5496e-17	0.720339	0.426479
		26.9167	-6.11735e-18	1.69134e-17	0.482026	0.0797188
		27	1.38733e-17	9.9427e-18	-0.490133	-0.215935
		27.0833	-1.11551e-17	1.1254e-17	-0.811132	-0.534286
		27.1667	2.44226e-17	8.32442e-18	-1.09896	-0.655248
		27.25	1.41657e-18	6.12751e-18	-0.535621	-0.732586
		27.3333	4.30869e-17	6.11119e-18	-0.712096	-0.708534
		27.4167	-1.17537e-17	6.08337e-19	-0.432383	-0.663737
		27.5	-3.0607e-17	-6.37718e-18	0.0115269	-0.634252
		27.5833	-1.55486e-17	-1.9906e-17	-1.13136	-0.486808
		27.6667	-9.25112e-18	-2.11413e-17	-0.671037	-0.537205
		27.75	-2.76428e-17	-2.89752e-17	-0.806497	-0.37163
		27.8333	-3.93034e-17	-2.38719e-17	-0.0667321	-0.377079
		27.9167	-2.31452e-17	-2.14158e-17	0.166265	-0.471997
		28	5.03134e-18	-1.86164e-17	-0.8545	-0.524283
		28.0833	-3.77524e-17	-1.11449e-17	-0.0660186	-0.742466
		28.1667	2.76886e-18	-6.13523e-18	-1.57928	-0.953871
		28.25	3.62021e-19	-7.05859e-19	-1.51229	-1.39945
		28.3333	1.15629e-17	-9.81432e-19	-1.20903	-1.37076
		28.4167	4.94813e-18	2.3326e-18	-0.95849	-0.848593
		28.5	-1.63175e-17	8.69403e-18	-0.903672	-0.290998
		28.5833	1.60149e-17	7.36752e-18	-0.579565	0.411142
		28.6667	3.59906e-18	8.95197e-18	2.28284	0.89637
		28.75	2.54383e-17	9.39314e-18	2.22354	1.17825
		28.8333	4.40435e-18	9.67995e-18	1.05756	1.21315
		28.9167	5.10934e-18	4.91483e-18	0.507895	0.976123
		29	-1.52502e-18	-6.0535e-18	0.453553	0.59243
		29.0833	-9.44942e-18	-1.21982e-17	-0.134457	-0.0634033
		29.1667	-2.43787e-17	-2.08058e-17	-0.501128	-0.317527
		29.25	-3.63088e-17	-2.42856e-17	-0.489454	-0.362018
		29.3333	-2.27265e-17	-2.73838e-17	-0.032426	-0.477605
		29.4167	-1.41265e-17	-2.03458e-17	-0.739038	-0.627532
		29.5	-2.14055e-17	-1.06657e-17	-0.311283	-0.486108
		29.5833	-6.29438e-18	-2.30795e-20	-0.423153	-0.279118
		29.6667	1.18134e-17	1.48684e-17	-0.677642	-0.0924651
		29.75	4.29236e-17	2.55658e-17	-0.0577423	0.180962
		29.8333	1.74356e-17	3.06631e-17	1.15755	0.412341
		29.9167	2.14132e-17	2.75014e-17	0.580252	0.547474
		30	3.17149e-17	1.34219e-17	0.344361	0.532158
		30.0833	-2.26552e-17	-1.42343e-17	0.299887	0.312195

## Sheet: Figure 3d
Figure 3d
			Normalised strain energy		Normalised myosin signal		Cross correlation
		Time lag (s)	Mean	SEM	Mean	SEM	Mean	SEM
		-25	-0.247661	0.0956087	-0.163835	0.334955	-0.0773774	0.049036
		-20	-0.160451	0.0741968	0.0621258	0.343098	-0.0551385	0.050604
		-15	-0.0996886	0.084418	0.138774	0.308466	-0.00196079	0.0592992
		-10	0.121214	0.0815376	0.438936	0.244893	0.0426151	0.0624151
		-5	0.12059	0.0756862	0.540628	0.214287	0.114687	0.0652751
		0	0.888065	0.0430625	0.714368	0.280219	0.183328	0.071211
		5	0.201856	0.104353	0.629041	0.269406	0.215976	0.0617598
		10	0.226378	0.0577929	0.552833	0.22705	0.219934	0.0539434
		15	0.156303	0.0842273	0.350913	0.194533	0.129847	0.0542903
		20	0.14651	0.0848211	0.154149	0.215571	0.0462094	0.0508111
		25	0.158485	0.0890861	-0.0896202	0.375966	-0.0150888	0.0525308

## Sheet: Figure 4b
Figure 4b
	Number of B cell (x10^5) in inguinal lymph node
	MyoII WT	MyoII KO
	2.97	9.6
	3.75	1.65
	10.4	2.2
		0.52
		0.813
		5.25

[truncated: 27 more sheets: FIgure 4c, Figure 4d, Figure 4g, Figure 4h, Figure 5a, Figure 5b, Figure 5e, FIgure 5f, Figure 6c, Figure 7b, Figure 7c, Figure 7d, Figure 7f, Figure 7i, Figure 8a, Figure 8d, Figure 8e, Figure 8f, Figure 8g, Figure 8h …]
